# Supplementary material for: Proanthocyanidin accumulation and transcriptional responses in the seed coat of cranberry beans (Phaseolus vulgaris L.) with different susceptibility to postharvest darkening
Source: BMC Plant Biol. 2017 May 25;17:89. doi: 10.1186/s12870-017-1037-z (PMC5445279; doi:10.1186/s12870-017-1037-z)
Supplement: Supplementary file 1 — Comprehensive list of gene expression values (in FPKM) 18 seed libraries representing darkening and non-darkening RILs. (XLSX 24083 kb) [file 12870_2017_1037_MOESM1_ESM.xlsx]

## Sheet: Sheet1
Tracking_ID	Gene Accession Number	RIL (Developmental Stage)	Replicate_Name	Raw_Frags	Internal_Scaled_Frags	External_Scaled_Frags	FPKM
XLOC_000001	Phvul.001G000300	Darkening (Early)	D_E_1	1598	1231.54	1231.54	30.0391
			D_E_0	1228	1103.42	1103.42	26.638
			D_E_2	1513	1073.23	1073.23	26.3235
		Darkening (Intermediate)	D_I_1	958	932.201	932.201	22.8076
			D_I_0	973	988.004	988.004	23.9352
			D_I_2	888	990.909	990.909	23.8582
		Darkening (Mature)	D_M_2	889	1155.73	1155.73	28.2663
			D_M_0	974	1175.23	1175.23	28.6976
			D_M_1	1084	1186.82	1186.82	28.9098
		Non-darkening (Early)	ND_E_0	1474	1136.55	1136.55	27.7141
			ND_E_1	1112	1095.75	1095.75	26.7112
			ND_E_2	1501	1089.4	1089.4	26.7357
		Non-darkening (Intermediate)	ND_I_0	1102	1132.88	1132.88	27.3212
			ND_I_1	846	969.348	969.348	23.5129
			ND_I_2	1081	995.399	995.399	24.1599
		Non-darkening (Mature)	ND_M_2	1100	1148.5	1148.5	28.164
			ND_M_1	1178	1257.64	1257.64	30.5957
			ND_M_0	988	1249.04	1249.04	30.2704
XLOC_000002	Phvul.001G000500	Darkening (Early)	D_E_1	4049.99	3121.24	3121.24	132.164
			D_E_0	4472	4018.32	4018.32	170.49
			D_E_2	2914.97	2067.71	2067.71	87.5689
		Darkening (Intermediate)	D_I_1	1523.99	1482.95	1482.95	62.6346
			D_I_0	1659	1684.58	1684.58	71.3861
			D_I_2	1759	1962.85	1962.85	82.7862
		Darkening (Mature)	D_M_2	13	16.9005	16.9005	0.712451
			D_M_0	30	36.198	36.198	1.53198
			D_M_1	16.0001	17.5178	17.5178	0.739773
		Non-darkening (Early)	ND_E_0	4121.99	3178.32	3178.32	134.997
			ND_E_1	3522	3470.52	3470.52	146.392
			ND_E_2	3789.98	2750.7	2750.7	116.126
		Non-darkening (Intermediate)	ND_I_0	1939	1993.34	1993.34	84.5251
			ND_I_1	1763.99	2021.18	2021.18	85.4747
			ND_I_2	1770.98	1630.74	1630.74	68.7151
		Non-darkening (Mature)	ND_M_2	23	24.0142	24.0142	1.01563
			ND_M_1	16	17.0818	17.0818	0.720102
			ND_M_0	16	20.2274	20.2274	0.855872
XLOC_000003	Phvul.001G000600	Darkening (Early)	D_E_1	622	479.362	479.362	5.15979
			D_E_0	464	416.928	416.928	4.48693
			D_E_2	478	339.064	339.064	3.70092
		Darkening (Intermediate)	D_I_1	222	216.022	216.022	2.32647
			D_I_0	227	230.5	230.5	2.4723
			D_I_2	207	230.989	230.989	2.49575
		Darkening (Mature)	D_M_2	12	15.6004	15.6004	0.172008
			D_M_0	21	25.3386	25.3386	0.273154
			D_M_1	16	17.5176	17.5176	0.186993
		Non-darkening (Early)	ND_E_0	434	334.642	334.642	3.60508
			ND_E_1	350	344.884	344.884	3.73692
			ND_E_2	472	342.569	342.569	3.68419
		Non-darkening (Intermediate)	ND_I_0	191	196.353	196.353	2.10807
			ND_I_1	216	247.493	247.493	2.67137
			ND_I_2	193	177.717	177.717	1.90921
		Non-darkening (Mature)	ND_M_2	11	11.485	11.485	0.124133
			ND_M_1	18	19.217	19.217	0.20676
			ND_M_0	18	22.7558	22.7558	0.255122
XLOC_000004	Phvul.001G000800	Darkening (Early)	D_E_1	110	84.7745	84.7745	3.13089
			D_E_0	113	101.536	101.536	3.70749
			D_E_2	243	172.37	172.37	6.3278
		Darkening (Intermediate)	D_I_1	152	147.907	147.907	5.49865
			D_I_0	148	150.282	150.282	5.63118
			D_I_2	137	152.877	152.877	5.61311
		Darkening (Mature)	D_M_2	365	474.513	474.513	17.6131
			D_M_0	339	409.037	409.037	15.1778
			D_M_1	433	474.071	474.071	17.5045
		Non-darkening (Early)	ND_E_0	197	151.9	151.9	5.6582
			ND_E_1	150	147.807	147.807	5.42234
			ND_E_2	198	143.705	143.705	5.35788
		Non-darkening (Intermediate)	ND_I_0	218	224.11	224.11	8.36403
			ND_I_1	187	214.265	214.265	8.02858
			ND_I_2	203	186.925	186.925	6.96623
		Non-darkening (Mature)	ND_M_2	590	616.015	616.015	22.8457
			ND_M_1	535	571.171	571.171	21.0973
			ND_M_0	449	567.631	567.631	21.1839
XLOC_000005	Phvul.001G000900	Darkening (Early)	D_E_1	1	0.770678	0.770678	0.0286016
			D_E_0	0	0	0	0
			D_E_2	2	1.41868	1.41868	0.0526584
		Darkening (Intermediate)	D_I_1	0	0	0	0
			D_I_0	2	2.03084	2.03084	0.0754202
			D_I_2	0	0	0	0
		Darkening (Mature)	D_M_2	2	2.60007	2.60007	0.0961237
			D_M_0	1	1.2066	1.2066	0.0447609
			D_M_1	0	0	0	0
		Non-darkening (Early)	ND_E_0	0	0	0	0
			ND_E_1	0	0	0	0
			ND_E_2	2	1.45156	1.45156	0.0537296
		Non-darkening (Intermediate)	ND_I_0	1	1.02803	1.02803	0.0382
			ND_I_1	0	0	0	0
			ND_I_2	0	0	0	0
		Non-darkening (Mature)	ND_M_2	2	2.08819	2.08819	0.0774185
			ND_M_1	0	0	0	0
			ND_M_0	1	1.26421	1.26421	0.0468892
XLOC_000006	Phvul.001G001100	Darkening (Early)	D_E_1	1100	847.745	847.745	13.0502
			D_E_0	744	668.523	668.523	10.3968
			D_E_2	2231	1582.54	1582.54	24.4348
		Darkening (Intermediate)	D_I_1	332	323.059	323.059	5.04627
			D_I_0	370	375.705	375.705	5.88278
			D_I_2	278	310.217	310.217	4.84962
		Darkening (Mature)	D_M_2	1302	1692.65	1692.65	26.1843
			D_M_0	1576	1901.6	1901.6	29.6079
			D_M_1	2012	2202.84	2202.84	34.2533
		Non-darkening (Early)	ND_E_0	1424	1098	1098	17.1513
			ND_E_1	927	913.45	913.45	14.0559
			ND_E_2	1506	1093.03	1093.03	17.0043
		Non-darkening (Intermediate)	ND_I_0	350	359.809	359.809	5.63915
			ND_I_1	196	224.577	224.577	3.46457
			ND_I_2	347	319.522	319.522	4.97036
		Non-darkening (Mature)	ND_M_2	1797	1876.24	1876.24	29.186
			ND_M_1	1784	1904.62	1904.62	29.5445
			ND_M_0	1574	1989.87	1989.87	30.9536
XLOC_000007	Phvul.001G001200	Darkening (Early)	D_E_1	833	641.974	641.974	10.755
			D_E_0	675	606.523	606.523	10.4073
			D_E_2	695	492.991	492.991	8.65479
		Darkening (Intermediate)	D_I_1	691	672.391	672.391	11.043
			D_I_0	623	632.607	632.607	10.5023
			D_I_2	570	636.057	636.057	10.884
		Darkening (Mature)	D_M_2	420	546.015	546.015	9.68071
			D_M_0	404	487.466	487.466	8.58695
			D_M_1	543	594.505	594.505	10.4919
		Non-darkening (Early)	ND_E_0	709	546.685	546.685	9.76471
			ND_E_1	619	609.952	609.952	10.4307
			ND_E_2	788	571.917	571.917	10.4115
		Non-darkening (Intermediate)	ND_I_0	654	672.329	672.329	11.4538
			ND_I_1	565	647.378	647.378	11.0688
			ND_I_2	646	594.845	594.845	10.2467
		Non-darkening (Mature)	ND_M_2	525	548.149	548.149	9.70025
			ND_M_1	528	563.698	563.698	10.0331
			ND_M_0	453	572.688	572.688	9.82289
XLOC_000008	Phvul.001G001300	Darkening (Early)	D_E_1	261	201.147	201.147	8.33218
			D_E_0	268	240.812	240.812	10.3958
			D_E_2	355	251.816	251.816	12.8837
		Darkening (Intermediate)	D_I_1	95	92.4416	92.4416	5.11393
			D_I_0	171	173.637	173.637	8.35877
			D_I_2	117	130.559	130.559	5.97617
		Darkening (Mature)	D_M_2	446	579.816	579.816	31.4869
			D_M_0	550	663.629	663.629	27.3348
			D_M_1	647	708.369	708.369	33.9258
		Non-darkening (Early)	ND_E_0	310	239.03	239.03	10.9786
			ND_E_1	225	221.711	221.711	14.4752
			ND_E_2	343	248.943	248.943	15.8738
		Non-darkening (Intermediate)	ND_I_0	127	130.559	130.559	6.03372
			ND_I_1	96	109.997	109.997	5.54515
			ND_I_2	161	148.251	148.251	6.13793
		Non-darkening (Mature)	ND_M_2	488	509.518	509.518	26.2404
			ND_M_1	385	411.03	411.03	20.9571
			ND_M_0	465	587.858	587.858	21.2626
XLOC_000009	Phvul.001G001400	Darkening (Early)	D_E_1	1821	1403.4	1403.4	18.4853
			D_E_0	1320	1186.09	1186.09	15.8409
			D_E_2	2042	1448.47	1448.47	19.756
		Darkening (Intermediate)	D_I_1	1420	1381.76	1381.76	18.2278
			D_I_0	1566	1590.15	1590.15	21.5685
			D_I_2	1223	1364.73	1364.73	18.3082
		Darkening (Mature)	D_M_2	2251	2926.38	2926.38	41.3592
			D_M_0	2493	3008.05	3008.05	41.7443
			D_M_1	3261	3570.31	3570.31	49.5692
		Non-darkening (Early)	ND_E_0	1595	1229.85	1229.85	16.6748
			ND_E_1	1302	1282.97	1282.97	17.4546
			ND_E_2	1652	1198.99	1198.99	16.4631
		Non-darkening (Intermediate)	ND_I_0	1211	1244.94	1244.94	16.9613
			ND_I_1	1054	1207.67	1207.67	16.324
			ND_I_2	1375	1266.12	1266.12	17.0348
		Non-darkening (Mature)	ND_M_2	2454	2562.2	2562.2	36.1043
			ND_M_1	2537	2708.53	2708.53	37.4068
			ND_M_0	2374	3001.24	3001.24	40.1957
XLOC_000010	Phvul.001G001500	Darkening (Early)	D_E_1	490	377.632	377.632	10.7821
			D_E_0	515	462.754	462.754	13.6317
			D_E_2	494	350.414	350.414	9.94616
		Darkening (Intermediate)	D_I_1	708	688.933	688.933	19.1972
			D_I_0	821	833.66	833.66	22.9603
			D_I_2	597	666.186	666.186	19.0214
		Darkening (Mature)	D_M_2	1682	2186.66	2186.66	64.2151
			D_M_0	1652	1993.3	1993.3	56.2236
			D_M_1	2193	2401.01	2401.01	67.9177
		Non-darkening (Early)	ND_E_0	303	233.633	233.633	6.44517
			ND_E_1	206	202.989	202.989	5.62944
			ND_E_2	309	224.267	224.267	6.50736
		Non-darkening (Intermediate)	ND_I_0	430	442.051	442.051	12.2854
			ND_I_1	465	532.798	532.798	15.1383
			ND_I_2	565	520.259	520.259	14.3738
		Non-darkening (Mature)	ND_M_2	1558	1626.7	1626.7	45.7905
			ND_M_1	1429	1525.61	1525.61	41.3432
			ND_M_0	1199	1515.79	1515.79	40.0792
XLOC_000011	Phvul.001G001600	Darkening (Early)	D_E_1	591	455.47	455.47	12.3215
			D_E_0	619	556.204	556.204	14.9414
			D_E_2	600	425.604	425.604	11.4778
		Darkening (Intermediate)	D_I_1	387	376.578	376.578	10.1586
			D_I_0	394	400.075	400.075	10.8487
			D_I_2	339	378.286	378.286	10.2298
		Darkening (Mature)	D_M_2	146	189.805	189.805	5.08884
			D_M_0	142	171.337	171.337	4.5703
			D_M_1	190	208.022	208.022	5.58869
		Non-darkening (Early)	ND_E_0	767	591.407	591.407	15.9636
			ND_E_1	596	587.288	587.288	15.8166
			ND_E_2	774	561.756	561.756	14.8889
		Non-darkening (Intermediate)	ND_I_0	394	405.042	405.042	10.9998
			ND_I_1	316	362.073	362.073	9.70779
			ND_I_2	396	364.642	364.642	9.84686
		Non-darkening (Mature)	ND_M_2	197	205.686	205.686	5.52373
			ND_M_1	193	206.049	206.049	5.52207
			ND_M_0	174	219.973	219.973	5.94225
XLOC_000012	Phvul.001G001800	Darkening (Early)	D_E_1	1	0.770678	0.770678	0.223288
			D_E_0	1	0.898552	0.898552	0.263562
			D_E_2	0	0	0	0
		Darkening (Intermediate)	D_I_1	8	7.78456	7.78456	2.2177
			D_I_0	4	4.06168	4.06168	1.18186
			D_I_2	1	1.11589	1.11589	0.315544
		Darkening (Mature)	D_M_2	0	0	0	0
			D_M_0	0	0	0	0
			D_M_1	0	0	0	0
		Non-darkening (Early)	ND_E_0	2	1.54213	1.54213	0.455461
			ND_E_1	0	0	0	0
			ND_E_2	0	0	0	0
		Non-darkening (Intermediate)	ND_I_0	2	2.05605	2.05605	0.600712
			ND_I_1	3	3.4374	3.4374	0.98734
			ND_I_2	1	0.920813	0.920813	0.258396
		Non-darkening (Mature)	ND_M_2	0	0	0	0
			ND_M_1	0	0	0	0
			ND_M_0	0	0	0	0
XLOC_000013	Phvul.001G002000	Darkening (Early)	D_E_1	845	651.223	651.223	31.4896
			D_E_0	614	551.711	551.711	26.7387
			D_E_2	1182	838.44	838.44	40.5504
		Darkening (Intermediate)	D_I_1	109	106.065	106.065	5.11393
			D_I_0	205	208.161	208.161	10.0744
			D_I_2	123	137.254	137.254	6.60885
		Darkening (Mature)	D_M_2	33	42.9012	42.9012	2.06409
			D_M_0	44	53.0903	53.0903	2.56576
			D_M_1	50	54.7426	54.7426	2.63894
		Non-darkening (Early)	ND_E_0	1178	908.315	908.315	44.0762
			ND_E_1	720	709.475	709.475	34.1611
			ND_E_2	977	709.089	709.089	34.1707
		Non-darkening (Intermediate)	ND_I_0	220	226.166	226.166	10.9539
			ND_I_1	131	150.1	150.1	7.24745
			ND_I_2	169	155.617	155.617	7.483
		Non-darkening (Mature)	ND_M_2	47	49.0724	49.0724	2.36973
			ND_M_1	28	29.8931	29.8931	1.43825
			ND_M_0	51	64.4748	64.4748	3.11517
XLOC_000014	Phvul.001G002100	Darkening (Early)	D_E_1	263	202.688	202.688	4.94636
			D_E_0	215	193.189	193.189	4.71997
			D_E_2	240	170.242	170.242	4.15495
		Darkening (Intermediate)	D_I_1	119	115.795	115.795	2.82173
			D_I_0	152	154.344	154.344	3.76825
			D_I_2	160	178.542	178.542	4.3478
		Darkening (Mature)	D_M_2	153	198.906	198.906	4.84177
			D_M_0	78	94.1147	94.1147	2.29612
			D_M_1	165	180.651	180.651	4.40173
		Non-darkening (Early)	ND_E_0	222	171.177	171.177	4.18479
			ND_E_1	148	145.837	145.837	3.55134
			ND_E_2	229	166.204	166.204	4.04901
		Non-darkening (Intermediate)	ND_I_0	235	241.586	241.586	5.90045
			ND_I_1	148	169.579	169.579	4.13532
			ND_I_2	213	196.133	196.133	4.77294
		Non-darkening (Mature)	ND_M_2	228	238.053	238.053	5.80551
			ND_M_1	167	178.291	178.291	4.33999
			ND_M_0	146	184.575	184.575	4.50252
XLOC_000015	Phvul.001G002300	Darkening (Early)	D_E_1	180	138.722	138.722	12.2318
			D_E_0	182	163.536	163.536	14.0863
			D_E_2	182	129.1	129.1	11.1873
		Darkening (Intermediate)	D_I_1	118	114.822	114.822	9.84011
			D_I_0	88	89.3569	89.3569	7.80393
			D_I_2	107	119.4	119.4	10.0479
		Darkening (Mature)	D_M_2	20	26.0007	26.0007	1.85342
			D_M_0	24	28.9584	28.9584	2.49587
			D_M_1	18	19.7073	19.7073	1.56781
		Non-darkening (Early)	ND_E_0	200	154.213	154.213	13.3862
			ND_E_1	186	183.281	183.281	15.9426
			ND_E_2	198	143.705	143.705	12.14
		Non-darkening (Intermediate)	ND_I_0	110	113.083	113.083	9.10827
			ND_I_1	82	93.9557	93.9557	8.11417
			ND_I_2	119	109.577	109.577	9.0043
		Non-darkening (Mature)	ND_M_2	31	32.3669	32.3669	2.79282
			ND_M_1	29	30.9607	30.9607	2.5946
			ND_M_0	36	45.5116	45.5116	3.85171
XLOC_000016	Phvul.001G002800	Darkening (Early)	D_E_1	183	141.034	141.034	2.79268
			D_E_0	132	118.609	118.609	2.35082
			D_E_2	186	131.937	131.937	2.61276
		Darkening (Intermediate)	D_I_1	283	275.379	275.379	5.44645
			D_I_0	220	223.392	223.392	4.42509
			D_I_2	210	234.337	234.337	4.63217
		Darkening (Mature)	D_M_2	141	183.306	183.306	3.62225
			D_M_0	180	217.188	217.188	4.29967
			D_M_1	189	206.927	206.927	4.0923
		Non-darkening (Early)	ND_E_0	142	109.491	109.491	2.17122
			ND_E_1	113	111.348	111.348	2.20102
			ND_E_2	155	112.496	112.496	2.22447
		Non-darkening (Intermediate)	ND_I_0	192	197.381	197.381	3.91102
			ND_I_1	188	215.411	215.411	4.26289
			ND_I_2	263.001	242.175	242.175	4.78446
		Non-darkening (Mature)	ND_M_2	196	204.642	204.642	4.05001
			ND_M_1	240	256.226	256.226	5.06325
			ND_M_0	166	209.86	209.86	4.15417
XLOC_000017	Phvul.001G002900	Darkening (Early)	D_E_1	12	9.24813	9.24813	0.253908
			D_E_0	6	5.39131	5.39131	0.14821
			D_E_2	33	23.4082	23.4082	0.642745
		Darkening (Intermediate)	D_I_1	3	2.91921	2.91921	0.0800157
			D_I_0	3	3.04626	3.04626	0.0836771
			D_I_2	7	7.81122	7.81122	0.213942
		Darkening (Mature)	D_M_2	15	19.5006	19.5006	0.533864
			D_M_0	8	9.65279	9.65279	0.264936
			D_M_1	20	21.897	21.897	0.600137
		Non-darkening (Early)	ND_E_0	14	10.7949	10.7949	0.296968
			ND_E_1	15	14.7807	14.7807	0.404828
			ND_E_2	14	10.161	10.161	0.278428
		Non-darkening (Intermediate)	ND_I_0	3	3.08408	3.08408	0.0847516
			ND_I_1	5	5.72901	5.72901	0.15716
			ND_I_2	4	3.68325	3.68325	0.100804
		Non-darkening (Mature)	ND_M_2	14	14.6173	14.6173	0.401016
			ND_M_1	7	7.47327	7.47327	0.204596
			ND_M_0	9	11.3779	11.3779	0.31224
XLOC_000018	Phvul.001G003500	Darkening (Early)	D_E_1	4012	3091.96	3091.96	128.657
			D_E_0	3000	2695.66	2695.66	112.387
			D_E_2	4440	3149.47	3149.47	131.072
		Darkening (Intermediate)	D_I_1	2264	2203.03	2203.03	91.4413
			D_I_0	2008	2038.96	2038.96	84.9063
			D_I_2	1936	2160.36	2160.36	89.5664
		Darkening (Mature)	D_M_2	447	581.116	581.116	24.0762
			D_M_0	489	590.027	590.027	24.5397
			D_M_1	519	568.228	568.228	23.5818
		Non-darkening (Early)	ND_E_0	4075	3142.09	3142.09	131.14
			ND_E_1	3452	3401.54	3401.54	141.023
			ND_E_2	4189	3040.3	3040.3	126.136
		Non-darkening (Intermediate)	ND_I_0	2808	2886.7	2886.7	120.284
			ND_I_1	1798	2060.15	2060.15	85.616
			ND_I_2	2527	2326.89	2326.89	96.3594
		Non-darkening (Mature)	ND_M_2	730	762.188	762.188	31.6787
			ND_M_1	506	540.211	540.211	22.3817
			ND_M_0	335	423.511	423.511	17.6104
XLOC_000019	Phvul.001G003600	Darkening (Early)	D_E_1	1652	1273.16	1273.16	34.5869
			D_E_0	1302	1169.91	1169.91	30.4866
			D_E_2	1609	1141.33	1141.33	32.3276
		Darkening (Intermediate)	D_I_1	1373	1336.02	1336.02	37.0299
			D_I_0	1304	1324.11	1324.11	35.6435
			D_I_2	1141	1273.23	1273.23	34.6099
		Darkening (Mature)	D_M_2	1109	1441.74	1441.74	42.692
			D_M_0	1022	1233.14	1233.14	35.5144
			D_M_1	1311	1435.35	1435.35	42.7697
		Non-darkening (Early)	ND_E_0	1383	1066.38	1066.38	30.967
			ND_E_1	1207	1189.36	1189.36	33.6078
			ND_E_2	1401	1016.82	1016.82	31.3438
		Non-darkening (Intermediate)	ND_I_0	1187	1220.27	1220.27	31.3245
			ND_I_1	1040	1191.63	1191.63	33.8098
			ND_I_2	1301	1197.98	1197.98	33.6561
		Non-darkening (Mature)	ND_M_2	1176	1227.85	1227.85	35.8784
			ND_M_1	1163	1241.63	1241.63	35.0546
			ND_M_0	953	1204.79	1204.79	31.6871
XLOC_000020	Phvul.001G003700	Darkening (Early)	D_E_1	97	74.7557	74.7557	2.5406
			D_E_0	53	47.6232	47.6232	1.63816
			D_E_2	91	64.5499	64.5499	2.1926
		Darkening (Intermediate)	D_I_1	52	50.5996	50.5996	1.73417
			D_I_0	46	46.7093	46.7093	1.57002
			D_I_2	52	58.0262	58.0262	1.9868
		Darkening (Mature)	D_M_2	84	109.203	109.203	3.73699
			D_M_0	37	44.6441	44.6441	1.53261
			D_M_1	61	66.786	66.786	2.28862
		Non-darkening (Early)	ND_E_0	79	60.9142	60.9142	2.07048
			ND_E_1	63	62.0791	62.0791	2.09144
			ND_E_2	81	58.7884	58.7884	2.01405
		Non-darkening (Intermediate)	ND_I_0	52	53.4573	53.4573	1.80237
			ND_I_1	44	50.4153	50.4153	1.7296
			ND_I_2	53	48.8031	48.8031	1.63752
		Non-darkening (Mature)	ND_M_2	93	97.1007	97.1007	3.33156
			ND_M_1	39	41.6368	41.6368	1.42484
			ND_M_0	47	59.4179	59.4179	1.99576
XLOC_000021	Phvul.001G003800	Darkening (Early)	D_E_1	2	1.54136	1.54136	0.062689
			D_E_0	1	0.898552	0.898552	0.0366155
			D_E_2	1	0.70934	0.70934	0.0288546
		Darkening (Intermediate)	D_I_1	0	0	0	0
			D_I_0	0	0	0	0
			D_I_2	1	1.11589	1.11589	0.0452234
		Darkening (Mature)	D_M_2	0	0	0	0
			D_M_0	0	0	0	0
			D_M_1	1	1.09485	1.09485	0.0444143
		Non-darkening (Early)	ND_E_0	3	2.3132	2.3132	0.09436
			ND_E_1	0	0	0	0
			ND_E_2	0	0	0	0
		Non-darkening (Intermediate)	ND_I_0	2	2.05605	2.05605	0.0837367
			ND_I_1	1	1.1458	1.1458	0.0465442
			ND_I_2	1	0.920813	0.920813	0.0372755
		Non-darkening (Mature)	ND_M_2	0	0	0	0
			ND_M_1	0	0	0	0
			ND_M_0	0	0	0	0
XLOC_000022	Phvul.001G004100	Darkening (Early)	D_E_1	406	312.895	312.895	5.21178
			D_E_0	235	211.16	211.16	3.39674
			D_E_2	386	273.805	273.805	4.87394
		Darkening (Intermediate)	D_I_1	262	254.944	254.944	4.5728
			D_I_0	293	297.518	297.518	5.31853
			D_I_2	249	277.856	277.856	5.03234
		Darkening (Mature)	D_M_2	260	338.01	338.01	5.97007
			D_M_0	270	325.782	325.782	5.32579
			D_M_1	383	419.328	419.328	6.99198
		Non-darkening (Early)	ND_E_0	358	276.041	276.041	5.00742
			ND_E_1	260	256.199	256.199	4.3503
			ND_E_2	384	278.7	278.7	4.99838
		Non-darkening (Intermediate)	ND_I_0	281	288.875	288.875	5.20096
			ND_I_1	259	296.763	296.763	5.12523
			ND_I_2	280	257.828	257.828	4.39308
		Non-darkening (Mature)	ND_M_2	349	364.389	364.389	6.50883
			ND_M_1	307	327.756	327.756	5.74999
			ND_M_0	170	214.916	214.916	3.63502
XLOC_000023	Phvul.001G004700	Darkening (Early)	D_E_1	1262	972.595	972.595	19.3889
			D_E_0	943	847.334	847.334	16.906
			D_E_2	1486	1054.08	1054.08	21.0158
		Darkening (Intermediate)	D_I_1	994	967.231	967.231	19.2689
			D_I_0	932	946.371	946.371	18.8963
			D_I_2	927	1034.43	1034.43	20.5877
		Darkening (Mature)	D_M_2	1768	2298.47	2298.47	45.7603
			D_M_0	1557	1878.67	1878.67	37.4321
			D_M_1	2044	2237.88	2237.88	44.5301
		Non-darkening (Early)	ND_E_0	1087	838.148	838.148	16.7559
			ND_E_1	1009	994.251	994.251	19.808
			ND_E_2	1307	948.598	948.598	18.8922
		Non-darkening (Intermediate)	ND_I_0	966	993.072	993.072	19.812
			ND_I_1	856	980.806	980.806	19.5427
			ND_I_2	1149	1058.01	1058.01	21.0511
		Non-darkening (Mature)	ND_M_2	1967	2053.73	2053.73	40.8958
			ND_M_1	1981	2114.94	2114.94	42.0363
			ND_M_0	1571	1986.08	1986.08	39.574
XLOC_000024	Phvul.001G004900	Darkening (Early)	D_E_1	33	25.4324	25.4324	0.580526
			D_E_0	27	24.2609	24.2609	0.550355
			D_E_2	46	32.6296	32.6296	0.719757
		Darkening (Intermediate)	D_I_1	25	24.3267	24.3267	0.571852
			D_I_0	25	25.3855	25.3855	0.573938
			D_I_2	18	20.086	20.086	0.445267
		Darkening (Mature)	D_M_2	20	26.0007	26.0007	0.580544
			D_M_0	11	13.2726	13.2726	0.305854
			D_M_1	18	19.7073	19.7073	0.46322
		Non-darkening (Early)	ND_E_0	58	44.7218	44.7218	1.00561
			ND_E_1	16	15.7661	15.7661	0.370368
			ND_E_2	46	33.386	33.386	0.745373
		Non-darkening (Intermediate)	ND_I_0	29	29.8127	29.8127	0.662588
			ND_I_1	36	41.2488	41.2488	0.943205
			ND_I_2	38	34.9909	34.9909	0.779562
		Non-darkening (Mature)	ND_M_2	21	21.926	21.926	0.504972
			ND_M_1	13	13.8789	13.8789	0.325913
			ND_M_0	12	15.1705	15.1705	0.348087
XLOC_000025	Phvul.001G005000	Darkening (Early)	D_E_1	258	198.835	198.835	7.10492
			D_E_0	211	189.594	189.594	6.87859
			D_E_2	313	222.023	222.023	7.99709
		Darkening (Intermediate)	D_I_1	80	77.8456	77.8456	2.83642
			D_I_0	107	108.65	108.65	3.8849
			D_I_2	62	69.1851	69.1851	2.46445
		Darkening (Mature)	D_M_2	26	33.801	33.801	1.20333
			D_M_0	22	26.5452	26.5452	0.948151
			D_M_1	14	15.3279	15.3279	0.546468
		Non-darkening (Early)	ND_E_0	260	200.477	200.477	7.32104
			ND_E_1	184	181.31	181.31	6.59244
			ND_E_2	273	198.139	198.139	7.06217
		Non-darkening (Intermediate)	ND_I_0	86	88.4102	88.4102	3.16294
			ND_I_1	84	96.2473	96.2473	3.43548
			ND_I_2	106	97.6062	97.6062	3.58362
		Non-darkening (Mature)	ND_M_2	32	33.411	33.411	1.19277
			ND_M_1	17	18.1494	18.1494	0.646132
			ND_M_0	22	27.8126	27.8126	0.995158
XLOC_000026	Phvul.001G005100	Darkening (Early)	D_E_1	0	0	0	0
			D_E_0	4	3.59421	3.59421	0.118998
			D_E_2	3	2.12802	2.12802	0.0703549
		Darkening (Intermediate)	D_I_1	3	2.91921	2.91921	0.0963094
			D_I_0	2	2.03084	2.03084	0.0671735
			D_I_2	6	6.69533	6.69533	0.220686
		Darkening (Mature)	D_M_2	0	0	0	0
			D_M_0	0	0	0	0
			D_M_1	0	0	0	0
		Non-darkening (Early)	ND_E_0	2	1.54213	1.54213	0.0511008
			ND_E_1	3	2.95615	2.95615	0.0974374
			ND_E_2	1	0.725782	0.725782	0.023936
		Non-darkening (Intermediate)	ND_I_0	2	2.05605	2.05605	0.068042
			ND_I_1	3	3.4374	3.4374	0.113516
			ND_I_2	2	1.84163	1.84163	0.0606466
		Non-darkening (Mature)	ND_M_2	0	0	0	0
			ND_M_1	3	3.20283	3.20283	0.105513
			ND_M_0	0	0	0	0
XLOC_000027	Phvul.001G005300	Darkening (Early)	D_E_1	117	90.1693	90.1693	8.23588
			D_E_0	103	92.5508	92.5508	8.48997
			D_E_2	186	131.937	131.937	12.0554
		Darkening (Intermediate)	D_I_1	87	84.6571	84.6571	7.69043
			D_I_0	85	86.3107	86.3107	7.8966
			D_I_2	80	89.2711	89.2711	8.08905
		Darkening (Mature)	D_M_2	44	57.2016	57.2016	5.17553
			D_M_0	44	53.0903	53.0903	4.84418
			D_M_1	47	51.458	51.458	4.67295
		Non-darkening (Early)	ND_E_0	159	122.599	122.599	11.2729
			ND_E_1	123	121.202	121.202	10.9821
			ND_E_2	175	127.012	127.012	11.5264
		Non-darkening (Intermediate)	ND_I_0	84	86.3541	86.3541	7.91168
			ND_I_1	69	79.0603	79.0603	7.20137
			ND_I_2	110	101.289	101.289	9.15495
		Non-darkening (Mature)	ND_M_2	56	58.4692	58.4692	5.3271
			ND_M_1	42	44.8396	44.8396	4.05712
			ND_M_0	60	75.8527	75.8527	6.91784
XLOC_000028	Phvul.001G005600	Darkening (Early)	D_E_1	957	737.539	737.539	30.0815
			D_E_0	734	659.537	659.537	26.952
			D_E_2	1186	841.277	841.277	34.3183
		Darkening (Intermediate)	D_I_1	734	714.233	714.233	29.0602
			D_I_0	664	674.239	674.239	27.5203
			D_I_2	587	655.027	655.027	26.621
		Darkening (Mature)	D_M_2	1366	1775.85	1775.85	72.1247
			D_M_0	1232	1486.53	1486.53	60.6023
			D_M_1	1331	1457.25	1457.25	59.2822
		Non-darkening (Early)	ND_E_0	1110	855.883	855.883	35.0122
			ND_E_1	863	850.385	850.385	34.5601
			ND_E_2	1223	887.632	887.632	36.099
		Non-darkening (Intermediate)	ND_I_0	733	753.543	753.543	30.7764
			ND_I_1	618	708.105	708.105	28.8456
			ND_I_2	802	738.492	738.492	29.9791
		Non-darkening (Mature)	ND_M_2	1619	1690.39	1690.39	68.8677
			ND_M_1	1582	1688.96	1688.96	68.5963
			ND_M_0	1389	1755.99	1755.99	71.5725
XLOC_000029	Phvul.001G005700	Darkening (Early)	D_E_1	752	579.55	579.55	21.996
			D_E_0	832	747.595	747.595	28.8134
			D_E_2	692	490.863	490.863	18.9517
		Darkening (Intermediate)	D_I_1	877	853.382	853.382	33.0037
			D_I_0	723	734.149	734.149	28.619
			D_I_2	762	850.307	850.307	32.8336
		Darkening (Mature)	D_M_2	334	434.212	434.212	16.628
			D_M_0	285	343.881	343.881	13.3354
			D_M_1	337	368.965	368.965	14.294
		Non-darkening (Early)	ND_E_0	913	703.983	703.983	27.0086
			ND_E_1	790	778.452	778.452	29.9325
			ND_E_2	926	672.075	672.075	25.2505
		Non-darkening (Intermediate)	ND_I_0	806	828.588	828.588	32.3481
			ND_I_1	772	884.559	884.559	34.3761
			ND_I_2	834	767.958	767.958	29.6834
		Non-darkening (Mature)	ND_M_2	402	419.725	419.725	16.0801
			ND_M_1	422	450.531	450.531	17.4609
			ND_M_0	330	417.19	417.19	16.2302
XLOC_000030	Phvul.001G005800	Darkening (Early)	D_E_1	4	3.08271	3.08271	0.241754
			D_E_0	5	4.49276	4.49276	0.35364
			D_E_2	2	1.41868	1.41868	0.111292
		Darkening (Intermediate)	D_I_1	6	5.83842	5.83842	0.455727
			D_I_0	3	3.04626	3.04626	0.239237
			D_I_2	1	1.11589	1.11589	0.0869129
		Darkening (Mature)	D_M_2	13	16.9005	16.9005	1.31465
			D_M_0	5	6.03299	6.03299	0.472704
			D_M_1	6	6.56911	6.56911	0.51261
		Non-darkening (Early)	ND_E_0	4	3.08426	3.08426	0.243263
			ND_E_1	3	2.95615	2.95615	0.23024
			ND_E_2	6	4.35469	4.35469	0.339619
		Non-darkening (Intermediate)	ND_I_0	3	3.08408	3.08408	0.242499
			ND_I_1	8	9.16641	9.16641	0.717156
			ND_I_2	6	5.52488	5.52488	0.429383
		Non-darkening (Mature)	ND_M_2	10	10.4409	10.4409	0.817043
			ND_M_1	2	2.13522	2.13522	0.166098
			ND_M_0	1	1.26421	1.26421	0.0990148
XLOC_000031	Phvul.001G005900	Darkening (Early)	D_E_1	23	17.7256	17.7256	0.203357
			D_E_0	29	26.058	26.058	0.300869
			D_E_2	9	6.38406	6.38406	0.0732956
		Darkening (Intermediate)	D_I_1	48	46.7074	46.7074	0.536194
			D_I_0	61	61.9406	61.9406	0.710764
			D_I_2	38	42.4038	42.4038	0.48662
		Darkening (Mature)	D_M_2	1	1.30004	1.30004	0.0149329
			D_M_0	0	0	0	0
			D_M_1	1	1.09485	1.09485	0.0125819
		Non-darkening (Early)	ND_E_0	33	25.4452	25.4452	0.292442
			ND_E_1	14	13.7954	13.7954	0.159011
			ND_E_2	27	19.5961	19.5961	0.224797
		Non-darkening (Intermediate)	ND_I_0	112	115.139	115.139	1.3232
			ND_I_1	54	61.8733	61.8733	0.713736
			ND_I_2	92	84.7148	84.7148	0.970607
		Non-darkening (Mature)	ND_M_2	2	2.08819	2.08819	0.0240614
			ND_M_1	3	3.20283	3.20283	0.0368901
			ND_M_0	0	0	0	0
XLOC_000032	Phvul.001G006100	Darkening (Early)	D_E_1	0	0	0	0
			D_E_0	0	0	0	0
			D_E_2	0	0	0	0
		Darkening (Intermediate)	D_I_1	1	0.97307	0.97307	0.0623428
			D_I_0	0	0	0	0
			D_I_2	0	0	0	0
		Darkening (Mature)	D_M_2	0	0	0	0
			D_M_0	0	0	0	0
			D_M_1	0	0	0	0
		Non-darkening (Early)	ND_E_0	0	0	0	0
			ND_E_1	0	0	0	0
			ND_E_2	0	0	0	0
		Non-darkening (Intermediate)	ND_I_0	1	1.02803	1.02803	0.0662599
			ND_I_1	0	0	0	0
			ND_I_2	0	0	0	0
		Non-darkening (Mature)	ND_M_2	0	0	0	0
			ND_M_1	0	0	0	0
			ND_M_0	0	0	0	0
XLOC_000033	Phvul.001G006200	Darkening (Early)	D_E_1	0	0	0	0
			D_E_0	0	0	0	0
			D_E_2	0	0	0	0
		Darkening (Intermediate)	D_I_1	0	0	0	0
			D_I_0	0	0	0	0
			D_I_2	0	0	0	0
		Darkening (Mature)	D_M_2	0	0	0	0
			D_M_0	0	0	0	0
			D_M_1	0	0	0	0
		Non-darkening (Early)	ND_E_0	0	0	0	0
			ND_E_1	0	0	0	0
			ND_E_2	0	0	0	0
		Non-darkening (Intermediate)	ND_I_0	0	0	0	0
			ND_I_1	0	0	0	0
			ND_I_2	0	0	0	0
		Non-darkening (Mature)	ND_M_2	0	0	0	0
			ND_M_1	0	0	0	0
			ND_M_0	0	0	0	0
XLOC_000034	Phvul.001G006300	Darkening (Early)	D_E_1	230	177.256	177.256	15.9544
			D_E_0	193	173.421	173.421	15.6757
			D_E_2	347	246.141	246.141	22.1627
		Darkening (Intermediate)	D_I_1	3139	3054.47	3054.47	273.455
			D_I_0	3194	3243.25	3243.25	292.398
			D_I_2	2118	2363.45	2363.45	211.063
		Darkening (Mature)	D_M_2	4916	6390.98	6390.98	569.903
			D_M_0	16186	19530	19530	1756.07
			D_M_1	5874	6431.16	6431.16	575.561
		Non-darkening (Early)	ND_E_0	2843	2192.14	2192.14	198.61
			ND_E_1	1683	1658.4	1658.4	148.096
			ND_E_2	2346	1702.69	1702.69	152.284
		Non-darkening (Intermediate)	ND_I_0	14858	15274.4	15274.4	1378.98
			ND_I_1	13185	15107.4	15107.4	1356.1
			ND_I_2	14199	13074.6	13074.6	1164.7
		Non-darkening (Mature)	ND_M_2	26376	27539	27539	2472.61
			ND_M_1	30212	32254.6	32254.6	2876.31
			ND_M_0	18645	23571.2	23571.2	2118.46
XLOC_000035	Phvul.001G006400	Darkening (Early)	D_E_1	0	0	0	0
			D_E_0	0	0	0	0
			D_E_2	1	0.70934	0.70934	0.264326
		Darkening (Intermediate)	D_I_1	1	0.97307	0.97307	0.354878
			D_I_0	0	0	0	0
			D_I_2	0	0	0	0
		Darkening (Mature)	D_M_2	0	0	0	0
			D_M_0	0	0	0	0
			D_M_1	0	0	0	0
		Non-darkening (Early)	ND_E_0	2	1.54213	1.54213	0.587663
			ND_E_1	0	0	0	0
			ND_E_2	1	0.725782	0.725782	0.263889
		Non-darkening (Intermediate)	ND_I_0	0	0	0	0
			ND_I_1	1	1.1458	1.1458	0.422137
			ND_I_2	2	1.84163	1.84163	0.65925
		Non-darkening (Mature)	ND_M_2	0	0	0	0
			ND_M_1	0	0	0	0
			ND_M_0	1	1.26421	1.26421	0.467288
XLOC_000036	Phvul.001G006500	Darkening (Early)	D_E_1	1	0.770678	0.770678	0.287063
			D_E_0	2	1.7971	1.7971	0.679157
			D_E_2	0	0	0	0
		Darkening (Intermediate)	D_I_1	1	0.97307	0.97307	0.354878
			D_I_0	2	2.03084	2.03084	0.760043
			D_I_2	0	0	0	0
		Darkening (Mature)	D_M_2	0	0	0	0
			D_M_0	0	0	0	0
			D_M_1	0	0	0	0
		Non-darkening (Early)	ND_E_0	1	0.771065	0.771065	0.293832
			ND_E_1	0	0	0	0
			ND_E_2	0	0	0	0
		Non-darkening (Intermediate)	ND_I_0	1	1.02803	1.02803	0.386541
			ND_I_1	4	4.5832	4.5832	1.68855
			ND_I_2	2	1.84163	1.84163	0.65925
		Non-darkening (Mature)	ND_M_2	0	0	0	0
			ND_M_1	0	0	0	0
			ND_M_0	0	0	0	0
XLOC_000037	Phvul.001G006600	Darkening (Early)	D_E_1	2	1.54136	1.54136	0.51791
			D_E_0	1	0.898552	0.898552	0.306057
			D_E_2	0	0	0	0
		Darkening (Intermediate)	D_I_1	2	1.94614	1.94614	0.641426
			D_I_0	0	0	0	0
			D_I_2	2	2.23178	2.23178	0.72945
		Darkening (Mature)	D_M_2	0	0	0	0
			D_M_0	0	0	0	0
			D_M_1	0	0	0	0
		Non-darkening (Early)	ND_E_0	0	0	0	0
			ND_E_1	0	0	0	0
			ND_E_2	2	1.45156	1.45156	0.477031
		Non-darkening (Intermediate)	ND_I_0	1	1.02803	1.02803	0.348561
			ND_I_1	4	4.5832	4.5832	1.52473
			ND_I_2	2	1.84163	1.84163	0.596682
		Non-darkening (Mature)	ND_M_2	0	0	0	0
			ND_M_1	0	0	0	0
			ND_M_0	0	0	0	0
XLOC_000038	Phvul.001G006800	Darkening (Early)	D_E_1	1581	1218.44	1218.44	17.1755
			D_E_0	1110.01	997.402	997.402	14.0763
			D_E_2	1524	1081.04	1081.04	15.2444
		Darkening (Intermediate)	D_I_1	389	378.524	378.524	5.33763
			D_I_0	509.006	516.855	516.855	7.29447
			D_I_2	321.006	358.207	358.207	5.04083
		Darkening (Mature)	D_M_2	568.001	738.422	738.422	10.3817
			D_M_0	880.001	1061.81	1061.81	14.9575
			D_M_1	705	771.871	771.871	10.8714
		Non-darkening (Early)	ND_E_0	1569	1209.8	1209.8	17.0774
			ND_E_1	1143	1126.29	1126.29	15.8564
			ND_E_2	1712	1242.54	1242.54	17.4913
		Non-darkening (Intermediate)	ND_I_0	387	397.846	397.846	5.61707
			ND_I_1	294.001	336.867	336.867	4.74539
			ND_I_2	439.008	404.244	404.244	5.68394
		Non-darkening (Mature)	ND_M_2	691	721.469	721.469	10.1621
			ND_M_1	801.003	855.159	855.159	12.043
			ND_M_0	1095.01	1384.32	1384.32	19.5176
XLOC_000039	Phvul.001G007200	Darkening (Early)	D_E_1	857	660.471	660.471	15.5828
			D_E_0	778	699.073	699.073	16.5109
			D_E_2	684	485.188	485.188	11.4476
		Darkening (Intermediate)	D_I_1	584	568.273	568.273	13.3878
			D_I_0	573	581.836	581.836	13.7325
			D_I_2	531	592.537	592.537	13.9502
		Darkening (Mature)	D_M_2	288	374.411	374.411	8.81146
			D_M_0	362	436.789	436.789	10.3037
			D_M_1	393	430.277	430.277	10.1359
		Non-darkening (Early)	ND_E_0	795	612.997	612.997	14.4867
			ND_E_1	655	645.426	645.426	15.1953
			ND_E_2	813	590.061	590.061	13.8975
		Non-darkening (Intermediate)	ND_I_0	593	609.619	609.619	14.3935
			ND_I_1	562	643.94	643.94	15.181
			ND_I_2	640	589.32	589.32	13.8654
		Non-darkening (Mature)	ND_M_2	435	454.181	454.181	10.7104
			ND_M_1	490	523.129	523.129	12.3124
			ND_M_0	360	455.116	455.116	10.7329
XLOC_000040	Phvul.001G007400	Darkening (Early)	D_E_1	1064	820.001	820.001	70.3004
			D_E_0	961	863.508	863.508	72.7105
			D_E_2	869	616.416	616.416	52.3289
		Darkening (Intermediate)	D_I_1	850	827.109	827.109	69.1453
			D_I_0	720	731.102	731.102	61.7288
			D_I_2	702	783.354	783.354	65.529
		Darkening (Mature)	D_M_2	129	167.705	167.705	13.9157
			D_M_0	194	234.08	234.08	19.7117
			D_M_1	156	170.797	170.797	14.5975
		Non-darkening (Early)	ND_E_0	985	759.5	759.5	64.3923
			ND_E_1	954	940.055	940.055	78.699
			ND_E_2	977	709.089	709.089	59.5833
		Non-darkening (Intermediate)	ND_I_0	692	711.394	711.394	59.9811
			ND_I_1	708	811.227	811.227	67.7209
			ND_I_2	874	804.79	804.79	67.1063
		Non-darkening (Mature)	ND_M_2	227	237.009	237.009	19.883
			ND_M_1	203	216.725	216.725	18.1308
			ND_M_0	159	201.01	201.01	17.4021
XLOC_000041	Phvul.001G007500	Darkening (Early)	D_E_1	507	390.734	390.734	23.8727
			D_E_0	406	364.812	364.812	22.478
			D_E_2	497	352.542	352.542	22.1688
		Darkening (Intermediate)	D_I_1	413	401.878	401.878	24.1057
			D_I_0	378	383.829	383.829	23.6569
			D_I_2	349	389.445	389.445	24.2912
		Darkening (Mature)	D_M_2	71	92.3026	92.3026	5.52197
			D_M_0	106	127.899	127.899	8.25143
			D_M_1	97	106.201	106.201	7.08743
		Non-darkening (Early)	ND_E_0	579	446.447	446.447	26.9945
			ND_E_1	512	504.516	504.516	30.3243
			ND_E_2	646	468.855	468.855	29.1671
		Non-darkening (Intermediate)	ND_I_0	468	481.116	481.116	29.0209
			ND_I_1	392	449.154	449.154	27.4025
			ND_I_2	448	412.524	412.524	26.8608
		Non-darkening (Mature)	ND_M_2	145	151.394	151.394	9.82753
			ND_M_1	150	160.141	160.141	10.6013
			ND_M_0	111	140.327	140.327	8.43919
XLOC_000042	Phvul.001G008200	Darkening (Early)	D_E_1	1553	1196.86	1196.86	15.5801
			D_E_0	1200	1078.26	1078.26	14.0164
			D_E_2	1390	985.982	985.982	12.7898
		Darkening (Intermediate)	D_I_1	826	803.756	803.756	10.432
			D_I_0	872	885.446	885.446	11.4332
			D_I_2	693	773.311	773.311	10.0472
		Darkening (Mature)	D_M_2	7504	9755.48	9755.48	127.644
			D_M_0	9359	11292.6	11292.6	147.838
			D_M_1	10886	11918.6	11918.6	155.628
		Non-darkening (Early)	ND_E_0	1427	1100.31	1100.31	14.3977
			ND_E_1	1138	1121.37	1121.37	14.5808
			ND_E_2	1464	1062.55	1062.55	13.8803
		Non-darkening (Intermediate)	ND_I_0	825	848.121	848.121	11.0935
			ND_I_1	613	702.376	702.376	9.15212
			ND_I_2	699	643.648	643.648	8.35957
		Non-darkening (Mature)	ND_M_2	9033	9431.29	9431.29	123.495
			ND_M_1	9961	10634.5	10634.5	138.115
			ND_M_0	8903	11255.3	11255.3	146.042
XLOC_000043	Phvul.001G008300	Darkening (Early)	D_E_1	0	0	0	0
			D_E_0	0	0	0	0
			D_E_2	0	0	0	0
		Darkening (Intermediate)	D_I_1	0	0	0	0
			D_I_0	0	0	0	0
			D_I_2	0	0	0	0
		Darkening (Mature)	D_M_2	0	0	0	0
			D_M_0	0	0	0	0
			D_M_1	0	0	0	0
		Non-darkening (Early)	ND_E_0	0	0	0	0
			ND_E_1	0	0	0	0
			ND_E_2	0	0	0	0
		Non-darkening (Intermediate)	ND_I_0	0	0	0	0
			ND_I_1	0	0	0	0
			ND_I_2	0	0	0	0
		Non-darkening (Mature)	ND_M_2	0	0	0	0
			ND_M_1	0	0	0	0
			ND_M_0	0	0	0	0
XLOC_000044	Phvul.001G008900	Darkening (Early)	D_E_1	879	677.426	677.426	19.0213
			D_E_0	621	558.001	558.001	15.6887
			D_E_2	2063	1463.37	1463.37	41.0943
		Darkening (Intermediate)	D_I_1	133	129.418	129.418	3.62782
			D_I_0	155	157.39	157.39	4.42158
			D_I_2	163	181.89	181.89	5.0947
		Darkening (Mature)	D_M_2	1291	1678.35	1678.35	46.9887
			D_M_0	246	296.823	296.823	8.3318
			D_M_1	957	1047.77	1047.77	29.3678
		Non-darkening (Early)	ND_E_0	942	726.344	726.344	20.4366
			ND_E_1	697	686.812	686.812	19.2373
			ND_E_2	1276	926.098	926.098	25.9521
		Non-darkening (Intermediate)	ND_I_0	237	243.642	243.642	6.84762
			ND_I_1	156	178.745	178.745	5.01469
			ND_I_2	174	160.221	160.221	4.48427
		Non-darkening (Mature)	ND_M_2	952	993.977	993.977	27.8881
			ND_M_1	672	717.434	717.434	20.0862
			ND_M_0	292	369.15	369.15	10.3605
XLOC_000045	Phvul.001G009100	Darkening (Early)	D_E_1	8688	6695.65	6695.65	495.448
			D_E_0	8764	7874.91	7874.91	584.748
			D_E_2	11689	8291.47	8291.47	613.717
		Darkening (Intermediate)	D_I_1	7835	7624	7624	561.659
			D_I_0	7619	7736.48	7736.48	573.239
			D_I_2	7374	8228.57	8228.57	604.952
		Darkening (Mature)	D_M_2	10333	13433.3	13433.3	986.413
			D_M_0	9299	11220.2	11220.2	829.551
			D_M_1	11382	12461.6	12461.6	917.787
		Non-darkening (Early)	ND_E_0	11803	9100.89	9100.89	677.069
			ND_E_1	8884	8754.14	8754.14	643.578
			ND_E_2	11946	8670.2	8670.2	638.211
		Non-darkening (Intermediate)	ND_I_0	7949	8171.77	8171.77	606.181
			ND_I_1	7397	8475.49	8475.49	625.753
			ND_I_2	8065	7426.36	7426.36	544.859
		Non-darkening (Mature)	ND_M_2	12257	12797.5	12797.5	945.034
			ND_M_1	11786	12582.9	12582.9	923.982
			ND_M_0	9088	11489.1	11489.1	849.113
XLOC_000046	Phvul.001G009300	Darkening (Early)	D_E_1	465	358.365	358.365	3.19667
			D_E_0	343	308.203	308.203	3.15271
			D_E_2	604	428.441	428.441	4.13971
		Darkening (Intermediate)	D_I_1	225	218.941	218.941	2.31801
			D_I_0	254	257.917	257.917	2.86965
			D_I_2	228	254.423	254.423	2.69494
		Darkening (Mature)	D_M_2	747	971.127	971.127	10.714
			D_M_0	656	791.529	791.529	8.50831
			D_M_1	1183	1295.21	1295.21	13.9427
		Non-darkening (Early)	ND_E_0	432	333.1	333.1	3.60739
			ND_E_1	285	280.834	280.834	3.01212
			ND_E_2	394	285.958	285.958	3.2205
		Non-darkening (Intermediate)	ND_I_0	191	196.353	196.353	2.21655
			ND_I_1	166	190.203	190.203	2.34233
			ND_I_2	209	192.45	192.45	2.27859
		Non-darkening (Mature)	ND_M_2	733	765.32	765.32	9.1538
			ND_M_1	603	643.769	643.769	6.91992
			ND_M_0	389	491.778	491.778	5.15924
XLOC_000047	Phvul.001G009400	Darkening (Early)	D_E_1	475	366.072	366.072	12.3836
			D_E_0	343	308.203	308.203	10.9
			D_E_2	695	492.991	492.991	17.5238
		Darkening (Intermediate)	D_I_1	432	420.366	420.366	15.0681
			D_I_0	382	387.89	387.89	13.9738
			D_I_2	333	371.591	371.591	13.0376
		Darkening (Mature)	D_M_2	1219	1584.74	1584.74	55.3182
			D_M_0	974	1175.23	1175.23	42.0801
			D_M_1	1330	1456.15	1456.15	51.471
		Non-darkening (Early)	ND_E_0	543	418.689	418.689	14.6036
			ND_E_1	431	424.7	424.7	14.8449
			ND_E_2	626	454.34	454.34	15.3148
		Non-darkening (Intermediate)	ND_I_0	367	377.285	377.285	13.4833
			ND_I_1	361	413.634	413.634	14.4492
			ND_I_2	439	404.237	404.237	14.4424
		Non-darkening (Mature)	ND_M_2	1174	1225.77	1225.77	42.3528
			ND_M_1	1078	1150.88	1150.88	40.3973
			ND_M_0	1045	1321.1	1321.1	45.9154
XLOC_000048	Phvul.001G009500	Darkening (Early)	D_E_1	616	474.737	474.737	8.34266
			D_E_0	536	481.624	481.624	8.4707
			D_E_2	706	500.794	500.794	8.80119
		Darkening (Intermediate)	D_I_1	424	412.582	412.582	7.24278
			D_I_0	395	401.091	401.091	7.05072
			D_I_2	375	418.458	418.458	7.34234
		Darkening (Mature)	D_M_2	275	357.51	357.51	6.27114
			D_M_0	312	376.459	376.459	6.61428
			D_M_1	336	367.87	367.87	6.45745
		Non-darkening (Early)	ND_E_0	582	448.76	448.76	7.89625
			ND_E_1	474	467.071	467.071	8.19528
			ND_E_2	617	447.808	447.808	7.85964
		Non-darkening (Intermediate)	ND_I_0	368	378.313	378.313	6.65211
			ND_I_1	342	391.864	391.864	6.88266
			ND_I_2	394	362.8	362.8	6.36265
		Non-darkening (Mature)	ND_M_2	323	337.242	337.242	5.92357
			ND_M_1	336	358.717	358.717	6.29234
			ND_M_0	269	340.073	340.073	5.97445
XLOC_000049	Phvul.001G009600	Darkening (Early)	D_E_1	4	3.08271	3.08271	0.304037
			D_E_0	1	0.898552	0.898552	0.0890351
			D_E_2	2	1.41868	1.41868	0.139976
		Darkening (Intermediate)	D_I_1	2	1.94614	1.94614	0.190817
			D_I_0	1	1.01542	1.01542	0.100328
			D_I_2	0	0	0	0
		Darkening (Mature)	D_M_2	0	0	0	0
			D_M_0	0	0	0	0
			D_M_1	0	0	0	0
		Non-darkening (Early)	ND_E_0	0	0	0	0
			ND_E_1	2	1.97077	1.97077	0.192698
			ND_E_2	3	2.17735	2.17735	0.213255
		Non-darkening (Intermediate)	ND_I_0	0	0	0	0
			ND_I_1	0	0	0	0
			ND_I_2	1	0.920813	0.920813	0.0897934
		Non-darkening (Mature)	ND_M_2	0	0	0	0
			ND_M_1	0	0	0	0
			ND_M_0	0	0	0	0
XLOC_000050	Phvul.001G009800	Darkening (Early)	D_E_1	319	245.846	245.846	8.62797
			D_E_0	180	161.739	161.739	5.68565
			D_E_2	418	296.504	296.504	10.4073
		Darkening (Intermediate)	D_I_1	100	97.307	97.307	3.40784
			D_I_0	134	136.066	136.066	4.7783
			D_I_2	95	106.009	106.009	3.70899
		Darkening (Mature)	D_M_2	191	248.307	248.307	8.68265
			D_M_0	206	248.559	248.559	8.71974
			D_M_1	233	255.101	255.101	8.93283
		Non-darkening (Early)	ND_E_0	272	209.73	209.73	7.37931
			ND_E_1	192	189.193	189.193	6.61931
			ND_E_2	300	217.735	217.735	7.62245
		Non-darkening (Intermediate)	ND_I_0	175	179.904	179.904	6.3212
			ND_I_1	105	120.309	120.309	4.21779
			ND_I_2	190	174.954	174.954	6.11523
		Non-darkening (Mature)	ND_M_2	242	252.671	252.671	8.85894
			ND_M_1	196	209.252	209.252	7.31704
			ND_M_0	146	184.575	184.575	6.47392
XLOC_000051	Phvul.001G010000	Darkening (Early)	D_E_1	231	178.027	178.027	4.26845
			D_E_0	199	178.812	178.812	4.18754
			D_E_2	199	141.159	141.159	2.60323
		Darkening (Intermediate)	D_I_1	143	139.149	139.149	2.81284
			D_I_0	183	185.822	185.822	4.10423
			D_I_2	137	152.877	152.877	4.00182
		Darkening (Mature)	D_M_2	58	75.4021	75.4021	1.47714
			D_M_0	78	94.1147	94.1147	2.27112
			D_M_1	98	107.296	107.296	1.79276
		Non-darkening (Early)	ND_E_0	178	137.25	137.25	2.95977
			ND_E_1	159	156.676	156.676	3.3887
			ND_E_2	164	119.028	119.028	2.57294
		Non-darkening (Intermediate)	ND_I_0	162	166.54	166.54	3.84049
			ND_I_1	113	129.476	129.476	3.01842
			ND_I_2	154	141.805	141.805	3.17962
		Non-darkening (Mature)	ND_M_2	81	84.5716	84.5716	1.51935
			ND_M_1	72	76.8679	76.8679	1.53612
			ND_M_0	61	77.1169	77.1169	1.94336
XLOC_000052	Phvul.001G010100	Darkening (Early)	D_E_1	968	746.016	746.016	23.0246
			D_E_0	933	838.349	838.349	26.6235
			D_E_2	686	486.607	486.607	15.2843
		Darkening (Intermediate)	D_I_1	104	101.199	101.199	3.87702
			D_I_0	82	83.2644	83.2644	3.45068
			D_I_2	107	119.4	119.4	3.63847
		Darkening (Mature)	D_M_2	2	2.60007	2.60007	0.259694
			D_M_0	1	1.2066	1.2066	0.121641
			D_M_1	2	2.1897	2.1897	0.0638357
		Non-darkening (Early)	ND_E_0	918	707.838	707.838	25.1717
			ND_E_1	852	839.546	839.546	27.6579
			ND_E_2	933	677.155	677.155	24.3439
		Non-darkening (Intermediate)	ND_I_0	81	83.2701	83.2701	2.75661
			ND_I_1	78	89.3725	89.3725	3.77551
			ND_I_2	68	62.6153	62.6153	2.14678
		Non-darkening (Mature)	ND_M_2	4	4.17637	4.17637	0.121947
			ND_M_1	2	2.13522	2.13522	0.112025
			ND_M_0	0	0	0	0
XLOC_000053	Phvul.001G010300	Darkening (Early)	D_E_1	421	324.455	324.455	15.6445
			D_E_0	384	345.044	345.044	16.6477
			D_E_2	514	364.601	364.601	17.5397
		Darkening (Intermediate)	D_I_1	432	420.366	420.366	20.0103
			D_I_0	391	397.029	397.029	19.1487
			D_I_2	370	412.879	412.879	19.9148
		Darkening (Mature)	D_M_2	291	378.311	378.311	18.1032
			D_M_0	322	388.525	388.525	18.8318
			D_M_1	317	347.068	347.068	16.3858
		Non-darkening (Early)	ND_E_0	456	351.606	351.606	16.6239
			ND_E_1	368	362.621	362.621	17.1675
			ND_E_2	533	386.842	386.842	18.3833
		Non-darkening (Intermediate)	ND_I_0	306	314.576	314.576	14.8997
			ND_I_1	341	390.718	390.718	18.5474
			ND_I_2	410	377.533	377.533	18.0255
		Non-darkening (Mature)	ND_M_2	367	383.182	383.182	18.3221
			ND_M_1	396	422.774	422.774	20.2756
			ND_M_0	245	309.732	309.732	14.8334
XLOC_000054	Phvul.001G010800	Darkening (Early)	D_E_1	9129	7035.52	7035.52	639.908
			D_E_0	9695	8711.46	8711.46	795.754
			D_E_2	8763	6215.94	6215.94	565.574
		Darkening (Intermediate)	D_I_1	26237	25530.4	25530.4	2309.54
			D_I_0	20112	20422.1	20422.1	1860.56
			D_I_2	19642	21918.3	21918.3	1977.78
		Darkening (Mature)	D_M_2	21928	28507.2	28507.2	2568.55
			D_M_0	25643	30940.8	30940.8	2811.31
			D_M_1	21947	24028.7	24028.7	2172.94
		Non-darkening (Early)	ND_E_0	11527	8888.07	8888.07	813.789
			ND_E_1	10748	10590.9	10590.9	955.636
			ND_E_2	11470	8324.72	8324.72	752.319
		Non-darkening (Intermediate)	ND_I_0	33227	34158.2	34158.2	3116.34
			ND_I_1	29332	33608.6	33608.6	3048.48
			ND_I_2	36652	33749.6	33749.6	3037.74
		Non-darkening (Mature)	ND_M_2	35531	37097.7	37097.7	3365.77
			ND_M_1	30824	32908	32908	2965.13
			ND_M_0	23706	29969.4	29969.4	2721.76
XLOC_000055	Phvul.001G011000	Darkening (Early)	D_E_1	1313	1011.9	1011.9	17.7153
			D_E_0	964	866.204	866.204	15.0272
			D_E_2	1611	1142.75	1142.75	20.0875
		Darkening (Intermediate)	D_I_1	522	507.942	507.942	8.82578
			D_I_0	484	491.463	491.463	8.54834
			D_I_2	487	543.438	543.438	9.51994
		Darkening (Mature)	D_M_2	639	830.723	830.723	14.4786
			D_M_0	561	676.902	676.902	11.9796
			D_M_1	736	805.811	805.811	14.183
		Non-darkening (Early)	ND_E_0	1052	811.161	811.161	14.2207
			ND_E_1	915	901.625	901.625	15.7669
			ND_E_2	1178	854.972	854.972	15.0223
		Non-darkening (Intermediate)	ND_I_0	455	467.752	467.752	8.25257
			ND_I_1	467	535.089	535.089	9.38105
			ND_I_2	554	510.13	510.13	8.99346
		Non-darkening (Mature)	ND_M_2	640	668.22	668.22	11.7071
			ND_M_1	667	712.096	712.096	12.4208
			ND_M_0	601	759.791	759.791	13.3489
XLOC_000056	Phvul.001G011100	Darkening (Early)	D_E_1	531	409.23	409.23	7.82599
			D_E_0	426	382.783	382.783	7.26894
			D_E_2	810	574.565	574.565	10.9145
		Darkening (Intermediate)	D_I_1	305	296.786	296.786	5.51113
			D_I_0	283	287.364	287.364	5.5093
			D_I_2	201	224.294	224.294	4.25453
		Darkening (Mature)	D_M_2	231	300.308	300.308	5.68096
			D_M_0	180	217.188	217.188	4.16517
			D_M_1	280	306.559	306.559	5.80041
		Non-darkening (Early)	ND_E_0	566	436.423	436.423	8.27884
			ND_E_1	431	424.7	424.7	8.06434
			ND_E_2	622	451.437	451.437	8.46918
		Non-darkening (Intermediate)	ND_I_0	183	188.129	188.129	3.59142
			ND_I_1	145	166.141	166.141	3.0916
			ND_I_2	203	186.925	186.925	3.56211
		Non-darkening (Mature)	ND_M_2	249	259.979	259.979	4.95181
			ND_M_1	207	220.995	220.995	4.19256
			ND_M_0	254	321.11	321.11	6.09455
XLOC_000057	Phvul.001G011200	Darkening (Early)	D_E_1	556	428.497	428.497	10.3579
			D_E_0	391	351.334	351.334	8.48186
			D_E_2	780	553.285	553.285	13.3793
		Darkening (Intermediate)	D_I_1	305	296.786	296.786	7.17602
			D_I_0	339	344.227	344.227	8.31748
			D_I_2	280	312.449	312.449	7.53275
		Darkening (Mature)	D_M_2	682	886.625	886.625	21.398
			D_M_0	625	754.124	754.124	18.251
			D_M_1	751	822.234	822.234	19.8497
		Non-darkening (Early)	ND_E_0	636	490.398	490.398	11.8886
			ND_E_1	459	452.291	452.291	10.8802
			ND_E_2	667	484.097	484.097	11.6432
		Non-darkening (Intermediate)	ND_I_0	319	327.94	327.94	7.93321
			ND_I_1	259	296.763	296.763	7.14286
			ND_I_2	325	299.264	299.264	7.22952
		Non-darkening (Mature)	ND_M_2	679	708.939	708.939	17.119
			ND_M_1	738	787.896	787.896	18.9151
			ND_M_0	664	839.436	839.436	20.3597
XLOC_000058	Phvul.001G011300	Darkening (Early)	D_E_1	8	6.16542	6.16542	0.304595
			D_E_0	4	3.59421	3.59421	0.177982
			D_E_2	19	13.4775	13.4775	0.665972
		Darkening (Intermediate)	D_I_1	3	2.91921	2.91921	0.143796
			D_I_0	3	3.04626	3.04626	0.150633
			D_I_2	0	0	0	0
		Darkening (Mature)	D_M_2	10	13.0004	13.0004	0.638985
			D_M_0	10	12.066	12.066	0.595774
			D_M_1	13	14.2331	14.2331	0.700967
		Non-darkening (Early)	ND_E_0	13	10.0239	10.0239	0.497003
			ND_E_1	11	10.8392	10.8392	0.533181
			ND_E_2	11	7.98361	7.98361	0.393045
		Non-darkening (Intermediate)	ND_I_0	7	7.19618	7.19618	0.356109
			ND_I_1	5	5.72901	5.72901	0.282614
			ND_I_2	6	5.52488	5.52488	0.271401
		Non-darkening (Mature)	ND_M_2	12	12.5291	12.5291	0.618148
			ND_M_1	10	10.6761	10.6761	0.524751
			ND_M_0	5	6.32105	6.32105	0.312031
XLOC_000059	Phvul.001G011400	Darkening (Early)	D_E_1	596	459.324	459.324	15.3598
			D_E_0	540	485.218	485.218	16.2514
			D_E_2	502	356.089	356.089	11.9093
		Darkening (Intermediate)	D_I_1	697	678.23	678.23	22.6348
			D_I_0	641	650.884	650.884	21.7789
			D_I_2	604	673.997	673.997	22.4726
		Darkening (Mature)	D_M_2	608	790.422	790.422	26.3402
			D_M_0	524	632.258	632.258	21.1348
			D_M_1	610	667.86	667.86	22.2859
		Non-darkening (Early)	ND_E_0	525	404.809	404.809	13.5699
			ND_E_1	451	444.408	444.408	14.8174
			ND_E_2	548	397.729	397.729	13.2687
		Non-darkening (Intermediate)	ND_I_0	551	566.442	566.442	18.9632
			ND_I_1	548	627.899	627.899	20.9759
			ND_I_2	673	619.707	619.707	20.6433
		Non-darkening (Mature)	ND_M_2	674	703.719	703.719	23.5108
			ND_M_1	666	711.028	711.028	23.6947
			ND_M_0	561	709.222	709.222	23.7034
XLOC_000060	Phvul.001G011600	Darkening (Early)	D_E_1	381	293.628	293.628	10.2577
			D_E_0	363	326.174	326.174	11.3796
			D_E_2	433	307.144	307.144	10.7126
		Darkening (Intermediate)	D_I_1	361	351.278	351.278	12.1708
			D_I_0	341	346.258	346.258	12.6
			D_I_2	325	362.664	362.664	12.7661
		Darkening (Mature)	D_M_2	189	245.707	245.707	8.35078
			D_M_0	201	242.526	242.526	8.48861
			D_M_1	231	252.911	252.911	8.79548
		Non-darkening (Early)	ND_E_0	431	332.329	332.329	12.005
			ND_E_1	356	350.796	350.796	12.8616
			ND_E_2	486	352.73	352.73	12.2872
		Non-darkening (Intermediate)	ND_I_0	359	369.061	369.061	12.8485
			ND_I_1	329	376.969	376.969	13.0329
			ND_I_2	419	385.821	385.821	13.5661
		Non-darkening (Mature)	ND_M_2	301	314.272	314.272	10.208
			ND_M_1	299	319.215	319.215	10.5288
			ND_M_0	252	318.581	318.581	10.9955
XLOC_000061	Phvul.001G012000	Darkening (Early)	D_E_1	1743	1343.29	1343.29	42.5771
			D_E_0	1337	1201.36	1201.36	38.1194
			D_E_2	3195	2266.34	2266.34	71.808
		Darkening (Intermediate)	D_I_1	1052	1023.67	1023.67	32.344
			D_I_0	941	955.51	955.51	30.3239
			D_I_2	798	890.479	890.479	28.1461
		Darkening (Mature)	D_M_2	3797	4936.24	4936.24	155.877
			D_M_0	3575	4313.59	4313.59	136.551
			D_M_1	3332	3648.05	3648.05	115.31
		Non-darkening (Early)	ND_E_0	2098	1617.7	1617.7	51.3607
			ND_E_1	1537	1514.53	1514.53	47.7897
			ND_E_2	2128	1544.47	1544.47	48.806
		Non-darkening (Intermediate)	ND_I_0	800	822.42	822.42	26.0721
			ND_I_1	881	1009.45	1009.45	31.9412
			ND_I_2	1071	986.191	986.191	31.1123
		Non-darkening (Mature)	ND_M_2	4706	4913.5	4913.5	155.51
			ND_M_1	3953	4220.26	4220.26	133.164
			ND_M_0	4205	5316.01	5316.01	168.277
XLOC_000062	Phvul.001G012100	Darkening (Early)	D_E_1	1166	898.61	898.61	17.6505
			D_E_0	896	805.102	805.102	15.8303
			D_E_2	1887	1338.52	1338.52	26.3001
		Darkening (Intermediate)	D_I_1	953	927.336	927.336	18.1829
			D_I_0	813	825.536	825.536	16.2309
			D_I_2	751	838.033	838.033	16.4402
		Darkening (Mature)	D_M_2	1713	2226.96	2226.96	43.7635
			D_M_0	1616	1949.86	1949.86	38.3095
			D_M_1	2134	2336.41	2336.41	45.8366
		Non-darkening (Early)	ND_E_0	1468	1131.92	1131.92	22.351
			ND_E_1	1104	1087.86	1087.86	21.4033
			ND_E_2	1631	1183.75	1183.75	23.207
		Non-darkening (Intermediate)	ND_I_0	935	961.204	961.204	18.9636
			ND_I_1	775	887.996	887.996	17.4226
			ND_I_2	972	895.03	895.03	17.5818
		Non-darkening (Mature)	ND_M_2	2023	2112.2	2112.2	41.5094
			ND_M_1	2317	2473.65	2473.65	48.4638
			ND_M_0	1649	2084.68	2084.68	41.0009
XLOC_000063	Phvul.001G012300	Darkening (Early)	D_E_1	277	213.478	213.478	7.97051
			D_E_0	160	143.768	143.768	5.37727
			D_E_2	555	393.684	393.684	14.701
		Darkening (Intermediate)	D_I_1	8	7.78456	7.78456	0.290001
			D_I_0	27	27.4163	27.4163	1.02433
			D_I_2	11	12.2748	12.2748	0.456802
		Darkening (Mature)	D_M_2	126	163.805	163.805	6.09224
			D_M_0	115	138.759	138.759	5.17859
			D_M_1	82	89.7779	89.7779	3.34406
		Non-darkening (Early)	ND_E_0	363	279.897	279.897	10.4788
			ND_E_1	313	308.425	308.425	11.4778
			ND_E_2	412	299.022	299.022	11.135
		Non-darkening (Intermediate)	ND_I_0	23	23.6446	23.6446	0.883914
			ND_I_1	12	13.7496	13.7496	0.512785
			ND_I_2	14	12.8914	12.8914	0.479252
		Non-darkening (Mature)	ND_M_2	110	114.85	114.85	4.28372
			ND_M_1	72	76.8679	76.8679	2.85891
			ND_M_0	88	111.251	111.251	4.15116
XLOC_000064	Phvul.001G012500	Darkening (Early)	D_E_1	11	8.47745	8.47745	0.266201
			D_E_0	5	4.49276	4.49276	0.141287
			D_E_2	4	2.83736	2.83736	0.0891075
		Darkening (Intermediate)	D_I_1	8	7.78456	7.78456	0.243986
			D_I_0	2	2.03084	2.03084	0.0638071
			D_I_2	4	4.46356	4.46356	0.139776
		Darkening (Mature)	D_M_2	0	0	0	0
			D_M_0	1	1.2066	1.2066	0.0378751
			D_M_1	0	0	0	0
		Non-darkening (Early)	ND_E_0	5	3.85533	3.85533	0.121339
			ND_E_1	8	7.88306	7.88306	0.246855
			ND_E_2	9	6.53204	6.53204	0.204658
		Non-darkening (Intermediate)	ND_I_0	6	6.16815	6.16815	0.193891
			ND_I_1	5	5.72901	5.72901	0.179727
			ND_I_2	9	8.28732	8.28732	0.25929
		Non-darkening (Mature)	ND_M_2	0	0	0	0
			ND_M_1	0	0	0	0
			ND_M_0	1	1.26421	1.26421	0.0396771
XLOC_000065	Phvul.001G012700	Darkening (Early)	D_E_1	32660	25170.3	25170.3	839.751
			D_E_0	37168	33397.4	33397.4	1115.98
			D_E_2	26912	19089.7	19089.7	636.973
		Darkening (Intermediate)	D_I_1	50854	49484.5	49484.5	1647.65
			D_I_0	42818	43478.2	43478.2	1451.44
			D_I_2	45893	51211.5	51211.5	1703.57
		Darkening (Mature)	D_M_2	2098	2727.48	2727.48	90.6815
			D_M_0	1906	2299.78	2299.78	76.698
			D_M_1	1992	2180.95	2180.95	72.6083
		Non-darkening (Early)	ND_E_0	17	13.1081	13.1081	0.438386
			ND_E_1	62	61.0937	61.0937	2.03229
			ND_E_2	70	50.8048	50.8048	1.69099
		Non-darkening (Intermediate)	ND_I_0	354	363.921	363.921	12.155
			ND_I_1	131	150.1	150.1	5.00271
			ND_I_2	1069	984.349	984.349	32.7145
		Non-darkening (Mature)	ND_M_2	79	82.4834	82.4834	2.74935
			ND_M_1	62	66.1918	66.1918	2.20072
			ND_M_0	13	16.4347	16.4347	0.548007
XLOC_000066	Phvul.001G012800	Darkening (Early)	D_E_1	9398	7242.83	7242.83	285.972
			D_E_0	10012	8996.3	8996.3	355.867
			D_E_2	7479	5305.15	5305.15	209.499
		Darkening (Intermediate)	D_I_1	8264	8041.45	8041.45	316.757
			D_I_0	7713	7831.93	7831.93	309.455
			D_I_2	7998	8924.88	8924.88	351.169
		Darkening (Mature)	D_M_2	273	354.91	354.91	13.9558
			D_M_0	181	218.394	218.394	8.61913
			D_M_1	306	335.025	335.025	13.1948
		Non-darkening (Early)	ND_E_0	14	10.7949	10.7949	0.427448
			ND_E_1	41	40.4007	40.4007	1.58964
			ND_E_2	19	13.7899	13.7899	0.542953
		Non-darkening (Intermediate)	ND_I_0	83	85.3261	85.3261	3.37344
			ND_I_1	30	34.374	34.374	1.35559
			ND_I_2	216	198.896	198.896	7.81742
		Non-darkening (Mature)	ND_M_2	12	12.5291	12.5291	0.494157
			ND_M_1	14	14.9465	14.9465	0.587734
			ND_M_0	9	11.3779	11.3779	0.448947
XLOC_000067	Phvul.001G013000	Darkening (Early)	D_E_1	2610	2011.47	2011.47	90.2599
			D_E_0	3197	2872.67	2872.67	123.188
			D_E_2	2364	1676.88	1676.88	73.6965
		Darkening (Intermediate)	D_I_1	3640	3541.97	3541.97	155.839
			D_I_0	3329	3380.33	3380.33	143.109
			D_I_2	3207	3578.66	3578.66	158.061
		Darkening (Mature)	D_M_2	2496	3244.89	3244.89	151.867
			D_M_0	2542	3067.17	3067.17	138.73
			D_M_1	2731	2990.04	2990.04	143.951
		Non-darkening (Early)	ND_E_0	3044	2347.12	2347.12	109.187
			ND_E_1	2596	2558.05	2558.05	113.684
			ND_E_2	2815	2043.08	2043.08	94.0745
		Non-darkening (Intermediate)	ND_I_0	3963	4074.06	4074.06	177.646
			ND_I_1	3376	3868.22	3868.22	172.328
			ND_I_2	3822	3519.35	3519.35	154.482
		Non-darkening (Mature)	ND_M_2	3193	3333.79	3333.79	151.753
			ND_M_1	3351	3577.56	3577.56	163.896
			ND_M_0	2715	3432.33	3432.33	152.271
XLOC_000068	Phvul.001G013300	Darkening (Early)	D_E_1	624	480.903	480.903	25.8028
			D_E_0	484	434.899	434.899	23.3362
			D_E_2	852	604.357	604.357	32.3262
		Darkening (Intermediate)	D_I_1	258	251.052	251.052	13.4425
			D_I_0	210	213.238	213.238	11.4087
			D_I_2	186	207.555	207.555	11.0607
		Darkening (Mature)	D_M_2	148	192.405	192.405	10.3742
			D_M_0	175	211.155	211.155	11.167
			D_M_1	105	114.959	114.959	6.16839
		Non-darkening (Early)	ND_E_0	926	714.007	714.007	38.3942
			ND_E_1	699	688.782	688.782	36.8097
			ND_E_2	979	710.541	710.541	38.067
		Non-darkening (Intermediate)	ND_I_0	151	155.232	155.232	8.36719
			ND_I_1	172	197.078	197.078	10.5817
			ND_I_2	164	151.013	151.013	7.90845
		Non-darkening (Mature)	ND_M_2	148	154.526	154.526	8.25815
			ND_M_1	156	166.547	166.547	8.90068
			ND_M_0	237	299.618	299.618	16.0545
XLOC_000069	Phvul.001G013400	Darkening (Early)	D_E_1	2012	1550.6	1550.6	44.8186
			D_E_0	1471	1321.77	1321.77	38.3085
			D_E_2	1751	1242.05	1242.05	36.0683
		Darkening (Intermediate)	D_I_1	1148	1117.08	1117.08	32.3749
			D_I_0	1017	1032.68	1032.68	29.8355
			D_I_2	1084	1209.62	1209.62	34.9877
		Darkening (Mature)	D_M_2	223	289.908	289.908	8.46361
			D_M_0	293	353.533	353.533	10.2425
			D_M_1	152	166.418	166.418	4.82978
		Non-darkening (Early)	ND_E_0	1582	1219.83	1219.83	35.451
			ND_E_1	1369	1348.99	1348.99	38.8297
			ND_E_2	1847	1340.52	1340.52	38.6929
		Non-darkening (Intermediate)	ND_I_0	980	1007.46	1007.46	28.9783
			ND_I_1	1146	1313.09	1313.09	37.9679
			ND_I_2	1369	1260.59	1260.59	36.1672
		Non-darkening (Mature)	ND_M_2	221	230.745	230.745	6.70678
			ND_M_1	246	262.632	262.632	7.60778
			ND_M_0	321	405.812	405.812	11.8224
XLOC_000070	Phvul.001G013500	Darkening (Early)	D_E_1	458	352.97	352.97	8.23206
			D_E_0	381	342.348	342.348	8.33486
			D_E_2	498	353.251	353.251	8.91235
		Darkening (Intermediate)	D_I_1	158	153.745	153.745	3.67781
			D_I_0	188	190.899	190.899	4.60595
			D_I_2	159	177.426	177.426	4.55206
		Darkening (Mature)	D_M_2	48	62.4018	62.4018	1.84814
			D_M_0	54	65.1563	65.1563	1.92189
			D_M_1	50	54.7426	54.7426	1.55689
		Non-darkening (Early)	ND_E_0	384	296.089	296.089	7.8166
			ND_E_1	313	308.425	308.425	7.96015
			ND_E_2	407	295.393	295.393	7.8001
		Non-darkening (Intermediate)	ND_I_0	168	172.708	172.708	4.15188
			ND_I_1	190	217.702	217.702	5.77202
			ND_I_2	181	166.667	166.667	4.02584
		Non-darkening (Mature)	ND_M_2	36	37.5874	37.5874	1.04255
			ND_M_1	49.9999	53.3804	53.3804	1.5691
			ND_M_0	48	60.6821	60.6821	1.7289
XLOC_000071	Phvul.001G013900	Darkening (Early)	D_E_1	37	28.5151	28.5151	1.59656
			D_E_0	46	41.3334	41.3334	2.32038
			D_E_2	33	23.4082	23.4082	1.31093
		Darkening (Intermediate)	D_I_1	19	18.4883	18.4883	1.03171
			D_I_0	29	29.4472	29.4472	1.65044
			D_I_2	27	30.129	30.129	1.67868
		Darkening (Mature)	D_M_2	2	2.60007	2.60007	0.144736
			D_M_0	2	2.4132	2.4132	0.13503
			D_M_1	3	3.28456	3.28456	0.18325
		Non-darkening (Early)	ND_E_0	37	28.5294	28.5294	1.6039
			ND_E_1	39	38.4299	38.4299	2.14115
			ND_E_2	39	28.3055	28.3055	1.57857
		Non-darkening (Intermediate)	ND_I_0	28	28.7847	28.7847	1.61469
			ND_I_1	27	30.9366	30.9366	1.72923
			ND_I_2	33	30.3868	30.3868	1.69043
		Non-darkening (Mature)	ND_M_2	3	3.13228	3.13228	0.175107
			ND_M_1	2	2.13522	2.13522	0.118861
			ND_M_0	2	2.52842	2.52842	0.141436
XLOC_000072	Phvul.001G014000	Darkening (Early)	D_E_1	618	476.279	476.279	11.354
			D_E_0	518	465.45	465.45	11.1083
			D_E_2	1493	1059.04	1059.04	25.249
		Darkening (Intermediate)	D_I_1	657	639.307	639.307	15.2187
			D_I_0	670	680.331	680.331	16.2254
			D_I_2	497	554.597	554.597	13.1934
		Darkening (Mature)	D_M_2	2006	2607.87	2607.87	62.0153
			D_M_0	1540	1858.16	1858.16	44.2848
			D_M_1	2146	2349.55	2349.55	55.9262
		Non-darkening (Early)	ND_E_0	789	608.371	608.371	14.5281
			ND_E_1	501	493.677	493.677	11.7441
			ND_E_2	911	661.188	661.188	15.7355
		Non-darkening (Intermediate)	ND_I_0	651	669.245	669.245	15.9669
			ND_I_1	500	572.901	572.901	13.6475
			ND_I_2	594	546.963	546.963	13.0032
		Non-darkening (Mature)	ND_M_2	1975	2062.08	2062.08	49.1258
			ND_M_1	1868	1994.3	1994.3	47.4247
			ND_M_0	1742	2202.26	2202.26	52.4789
XLOC_000073	Phvul.001G014400	Darkening (Early)	D_E_1	267	205.771	205.771	2.38538
			D_E_0	207	186	186	2.15737
			D_E_2	305	216.349	216.349	2.50812
		Darkening (Intermediate)	D_I_1	138	134.284	134.284	1.55559
			D_I_0	135	137.082	137.082	1.58944
			D_I_2	129	143.95	143.95	1.66703
		Darkening (Mature)	D_M_2	124	161.205	161.205	1.8665
			D_M_0	156	188.229	188.229	2.18175
			D_M_1	216	236.488	236.488	2.73945
		Non-darkening (Early)	ND_E_0	278	214.356	214.356	2.487
			ND_E_1	157	154.705	154.705	1.79158
			ND_E_2	247	179.268	179.268	2.07645
		Non-darkening (Intermediate)	ND_I_0	132	135.699	135.699	1.5737
			ND_I_1	81	92.8099	92.8099	1.07552
			ND_I_2	135	124.31	124.31	1.43912
		Non-darkening (Mature)	ND_M_2	169	176.452	176.452	2.04485
			ND_M_1	156	166.547	166.547	1.92837
			ND_M_0	148	187.103	187.103	2.16857
XLOC_000074	Phvul.001G014500	Darkening (Early)	D_E_1	2016	1553.69	1553.69	20.2414
			D_E_0	1762	1583.25	1583.25	21.4999
			D_E_2	1795	1273.26	1273.26	16.8339
		Darkening (Intermediate)	D_I_1	1762	1714.55	1714.55	21.0797
			D_I_0	1767	1794.25	1794.25	22.6936
			D_I_2	1593	1777.61	1777.61	21.9035
		Darkening (Mature)	D_M_2	794	1032.23	1032.23	14.6073
			D_M_0	964	1163.16	1163.16	16.5455
			D_M_1	989	1082.81	1082.81	14.893
		Non-darkening (Early)	ND_E_0	1834	1414.13	1414.13	19.2391
			ND_E_1	1522	1499.75	1499.75	20.4003
			ND_E_2	1872	1358.66	1358.66	18.9504
		Non-darkening (Intermediate)	ND_I_0	1692	1739.42	1739.42	21.6108
			ND_I_1	1508	1727.87	1727.87	21.9368
			ND_I_2	1859	1711.79	1711.79	21.2914
		Non-darkening (Mature)	ND_M_2	1050	1096.3	1096.3	15.3709
			ND_M_1	1146	1223.48	1223.48	16.7655
			ND_M_0	1027	1298.34	1298.34	17.8091
XLOC_000075	Phvul.001G014700	Darkening (Early)	D_E_1	1057	814.606	814.606	24.6185
			D_E_0	712	639.769	639.769	19.1968
			D_E_2	1774	1258.37	1258.37	37.9114
		Darkening (Intermediate)	D_I_1	325.999	317.22	317.22	9.50882
			D_I_0	315.999	320.872	320.872	9.68525
			D_I_2	232	258.886	258.886	7.70894
		Darkening (Mature)	D_M_2	995.999	1294.83	1294.83	39.1314
			D_M_0	935.999	1129.38	1129.38	34.0253
			D_M_1	1037	1135.36	1135.36	34.1004
		Non-darkening (Early)	ND_E_0	1243	958.434	958.434	28.6916
			ND_E_1	1024	1009.03	1009.03	30.3681
			ND_E_2	1386	1005.93	1005.93	30.0925
		Non-darkening (Intermediate)	ND_I_0	292.998	301.209	301.209	9.15297
			ND_I_1	248.999	285.303	285.303	8.59551
			ND_I_2	359	330.572	330.572	9.98283
		Non-darkening (Mature)	ND_M_2	883	921.934	921.934	27.7934
			ND_M_1	1060	1131.66	1131.66	33.916
			ND_M_0	1103	1394.42	1394.42	41.9283
XLOC_000076	Phvul.001G014900	Darkening (Early)	D_E_1	2259	1740.96	1740.96	45.4075
			D_E_0	1940	1743.19	1743.19	45.0953
			D_E_2	1655	1173.96	1173.96	30.658
		Darkening (Intermediate)	D_I_1	1523	1481.99	1481.99	38.5749
			D_I_0	1684	1709.97	1709.97	44.7134
			D_I_2	1431	1596.84	1596.84	41.6847
		Darkening (Mature)	D_M_2	1036	1346.84	1346.84	34.0473
			D_M_0	1261	1521.52	1521.52	39.6828
			D_M_1	1170	1280.98	1280.98	32.9691
		Non-darkening (Early)	ND_E_0	1899	1464.25	1464.25	37.9046
			ND_E_1	1437	1415.99	1415.99	36.3905
			ND_E_2	1661	1205.52	1205.52	30.9567
		Non-darkening (Intermediate)	ND_I_0	1604	1648.95	1648.95	42.5021
			ND_I_1	1202	1377.25	1377.25	35.7092
			ND_I_2	1659	1527.63	1527.63	39.4746
		Non-darkening (Mature)	ND_M_2	1123	1172.52	1172.52	29.8156
			ND_M_1	1034	1103.91	1103.91	27.841
			ND_M_0	1120	1415.92	1415.92	35.9001
XLOC_000077	Phvul.001G015000	Darkening (Early)	D_E_1	0	0	0	0
			D_E_0	0	0	0	0
			D_E_2	1	0.70934	0.70934	0.0373554
		Darkening (Intermediate)	D_I_1	2	1.94614	1.94614	0.102145
			D_I_0	2	2.03084	2.03084	0.107028
			D_I_2	0	0	0	0
		Darkening (Mature)	D_M_2	3	3.90011	3.90011	0.204226
			D_M_0	0	0	0	0
			D_M_1	0	0	0	0
		Non-darkening (Early)	ND_E_0	5	3.85533	3.85533	0.203767
			ND_E_1	4	3.94153	3.94153	0.206568
			ND_E_2	0	0	0	0
		Non-darkening (Intermediate)	ND_I_0	1	1.02803	1.02803	0.0542223
			ND_I_1	2	2.2916	2.2916	0.120464
			ND_I_2	0	0	0	0
		Non-darkening (Mature)	ND_M_2	0	0	0	0
			ND_M_1	0	0	0	0
			ND_M_0	2	2.52842	2.52842	0.133009
XLOC_000078	Phvul.001G015100	Darkening (Early)	D_E_1	589	453.929	453.929	3.56046
			D_E_0	559	502.29	502.29	3.95491
			D_E_2	669	474.548	474.548	3.73695
		Darkening (Intermediate)	D_I_1	258	251.052	251.052	1.95381
			D_I_0	345	350.32	350.32	2.74822
			D_I_2	243	271.161	271.161	2.11869
		Darkening (Mature)	D_M_2	491	638.318	638.318	5.02074
			D_M_0	594	716.72	716.72	5.64467
			D_M_1	790	864.933	864.933	6.81306
		Non-darkening (Early)	ND_E_0	556	428.712	428.712	3.36917
			ND_E_1	311	306.454	306.454	2.40098
			ND_E_2	584	423.857	423.857	3.32891
		Non-darkening (Intermediate)	ND_I_0	222	228.222	228.222	1.77618
			ND_I_1	212	242.91	242.91	1.9002
			ND_I_2	272	250.461	250.461	1.94086
		Non-darkening (Mature)	ND_M_2	393	410.329	410.329	3.24196
			ND_M_1	472	503.912	503.912	3.96507
			ND_M_0	439	554.989	554.989	4.37943
XLOC_000079	Phvul.001G015300	Darkening (Early)	D_E_1	2073	1597.61	1597.61	81.7285
			D_E_0	2013	1808.78	1808.78	92.7549
			D_E_2	1777	1260.5	1260.5	64.4961
		Darkening (Intermediate)	D_I_1	1916	1864.4	1864.4	95.0857
			D_I_0	1771	1798.31	1798.31	92.0812
			D_I_2	1779	1985.17	1985.17	101.101
		Darkening (Mature)	D_M_2	864	1123.23	1123.23	57.1566
			D_M_0	1005	1212.63	1212.63	61.9983
			D_M_1	1079	1181.35	1181.35	60.2377
		Non-darkening (Early)	ND_E_0	1925	1484.3	1484.3	76.2153
			ND_E_1	1716	1690.92	1690.92	86.1139
			ND_E_2	2073	1504.55	1504.55	76.6895
		Non-darkening (Intermediate)	ND_I_0	1828	1879.23	1879.23	96.3004
			ND_I_1	1584	1814.95	1814.95	92.7035
			ND_I_2	1939	1785.46	1785.46	90.8011
		Non-darkening (Mature)	ND_M_2	1311	1368.81	1368.81	69.9252
			ND_M_1	1206	1287.54	1287.54	65.5183
			ND_M_0	925	1169.4	1169.4	59.772
XLOC_000080	Phvul.001G015400	Darkening (Early)	D_E_1	947	729.832	729.832	15.0882
			D_E_0	904	812.291	812.291	16.9037
			D_E_2	867	614.998	614.998	12.7924
		Darkening (Intermediate)	D_I_1	1119	1088.87	1088.87	22.518
			D_I_0	883	896.616	896.616	18.6806
			D_I_2	785	875.973	875.973	18.062
		Darkening (Mature)	D_M_2	563	731.921	731.921	15.3535
			D_M_0	743	896.503	896.503	18.8163
			D_M_1	776	849.605	849.605	17.8636
		Non-darkening (Early)	ND_E_0	912	703.212	703.212	14.5171
			ND_E_1	747	736.081	736.081	15.2621
			ND_E_2	895	649.575	649.575	13.4368
		Non-darkening (Intermediate)	ND_I_0	1020	1048.59	1048.59	21.9609
			ND_I_1	771	883.413	883.413	18.3966
			ND_I_2	1025	943.833	943.833	19.497
		Non-darkening (Mature)	ND_M_2	831	867.642	867.642	18.0843
			ND_M_1	830	886.116	886.116	18.4397
			ND_M_0	653	825.53	825.53	17.2695
XLOC_000081	Phvul.001G015500	Darkening (Early)	D_E_1	263	202.688	202.688	4.54555
			D_E_0	218	195.884	195.884	4.38354
			D_E_2	312	221.314	221.314	4.97442
		Darkening (Intermediate)	D_I_1	194	188.776	188.776	4.2372
			D_I_0	148	150.282	150.282	3.37474
			D_I_2	151	168.499	168.499	3.77022
		Darkening (Mature)	D_M_2	142	184.605	184.605	4.1283
			D_M_0	163	196.676	196.676	4.42924
			D_M_1	189	206.927	206.927	4.59955
		Non-darkening (Early)	ND_E_0	224	172.719	172.719	3.86709
			ND_E_1	196	193.135	193.135	4.30084
			ND_E_2	285	206.848	206.848	4.62572
		Non-darkening (Intermediate)	ND_I_0	126	129.531	129.531	2.92119
			ND_I_1	108	123.747	123.747	2.76718
			ND_I_2	176	162.063	162.063	3.6387
		Non-darkening (Mature)	ND_M_2	170	177.496	177.496	3.96157
			ND_M_1	168	179.358	179.358	4.01526
			ND_M_0	163	206.066	206.066	4.63351
XLOC_000082	Phvul.001G015600	Darkening (Early)	D_E_1	352	271.279	271.279	7.75805
			D_E_0	296	265.971	265.971	7.63701
			D_E_2	461	327.006	327.006	9.34969
		Darkening (Intermediate)	D_I_1	143	139.149	139.149	3.97403
			D_I_0	147	149.267	149.267	4.24941
			D_I_2	162	180.774	180.774	5.18368
		Darkening (Mature)	D_M_2	252	327.609	327.609	9.37062
			D_M_0	208	250.972	250.972	7.17419
			D_M_1	287	314.223	314.223	8.94063
		Non-darkening (Early)	ND_E_0	335	258.307	258.307	7.37813
			ND_E_1	291	286.746	286.746	8.18093
			ND_E_2	483	350.553	350.553	10.0095
		Non-darkening (Intermediate)	ND_I_0	184	189.157	189.157	5.41312
			ND_I_1	125	143.225	143.225	4.10438
			ND_I_2	167	153.776	153.776	4.3704
		Non-darkening (Mature)	ND_M_2	270	281.905	281.905	8.09993
			ND_M_1	249	265.835	265.835	7.59724
			ND_M_0	201	254.106	254.106	7.26775
XLOC_000083	Phvul.001G016300	Darkening (Early)	D_E_1	0	0	0	0
			D_E_0	0	0	0	0
			D_E_2	0	0	0	0
		Darkening (Intermediate)	D_I_1	0	0	0	0
			D_I_0	0	0	0	0
			D_I_2	0	0	0	0
		Darkening (Mature)	D_M_2	0	0	0	0
			D_M_0	0	0	0	0
			D_M_1	0	0	0	0
		Non-darkening (Early)	ND_E_0	0	0	0	0
			ND_E_1	0	0	0	0
			ND_E_2	0	0	0	0
		Non-darkening (Intermediate)	ND_I_0	0	0	0	0
			ND_I_1	0	0	0	0
			ND_I_2	0	0	0	0
		Non-darkening (Mature)	ND_M_2	0	0	0	0
			ND_M_1	0	0	0	0
			ND_M_0	0	0	0	0
XLOC_000084	Phvul.001G016400	Darkening (Early)	D_E_1	212	163.384	163.384	8.48868
			D_E_0	311	279.45	279.45	14.9834
			D_E_2	335	237.629	237.629	12.6922
		Darkening (Intermediate)	D_I_1	156	151.799	151.799	8.25927
			D_I_0	98	99.5111	99.5111	5.15122
			D_I_2	104	116.052	116.052	6.28155
		Darkening (Mature)	D_M_2	22	28.6008	28.6008	1.59508
			D_M_0	19	22.9254	22.9254	1.2136
			D_M_1	24	26.2764	26.2764	1.61279
		Non-darkening (Early)	ND_E_0	432	333.1	333.1	17.9452
			ND_E_1	293	288.717	288.717	16.112
			ND_E_2	289	209.751	209.751	11.8443
		Non-darkening (Intermediate)	ND_I_0	75	77.1019	77.1019	4.14339
			ND_I_1	104	119.163	119.163	6.53148
			ND_I_2	137	126.151	126.151	6.67359
		Non-darkening (Mature)	ND_M_2	29	30.2787	30.2787	1.90062
			ND_M_1	27	28.8255	28.8255	1.62956
			ND_M_0	18	22.7558	22.7558	1.22028
XLOC_000085	NA	Darkening (Early)	D_E_1	132	101.729	101.729	5.99048
			D_E_0	146	131.189	131.189	7.74672
			D_E_2	141	100.017	100.017	5.89104
		Darkening (Intermediate)	D_I_1	255	248.133	248.133	14.5604
			D_I_0	179	181.76	181.76	10.7147
			D_I_2	191	213.135	213.135	12.4863
		Darkening (Mature)	D_M_2	78	101.403	101.403	5.93491
			D_M_0	71	85.6685	85.6685	5.04136
			D_M_1	89	97.4418	97.4418	5.7166
		Non-darkening (Early)	ND_E_0	134	103.323	103.323	6.11047
			ND_E_1	114	112.334	112.334	6.58082
			ND_E_2	168	121.931	121.931	7.15027
		Non-darkening (Intermediate)	ND_I_0	144	148.036	148.036	8.73455
			ND_I_1	217	248.639	248.639	14.6155
			ND_I_2	217	199.816	199.816	11.6869
		Non-darkening (Mature)	ND_M_2	113	117.983	117.983	6.93634
			ND_M_1	101	107.829	107.829	6.31108
			ND_M_0	85	107.458	107.458	6.32169
XLOC_000086	Phvul.001G016500	Darkening (Early)	D_E_1	628	483.986	483.986	6.23552
			D_E_0	537	482.522	482.522	6.22045
			D_E_2	692	490.863	490.863	6.32446
		Darkening (Intermediate)	D_I_1	482	469.02	469.02	6.03805
			D_I_0	445	451.862	451.862	5.82301
			D_I_2	379	422.922	422.922	5.47261
		Darkening (Mature)	D_M_2	568	738.421	738.421	9.50086
			D_M_0	533	643.117	643.117	8.28584
			D_M_1	736	805.811	805.811	10.3733
		Non-darkening (Early)	ND_E_0	540	416.375	416.375	5.36948
			ND_E_1	409	403.021	403.021	5.18652
			ND_E_2	525	381.036	381.036	4.90769
		Non-darkening (Intermediate)	ND_I_0	439	451.303	451.303	5.81696
			ND_I_1	326	373.531	373.531	4.81059
			ND_I_2	442	406.999	406.999	5.23586
		Non-darkening (Mature)	ND_M_2	561	585.736	585.736	7.54379
			ND_M_1	600	640.566	640.566	8.24184
			ND_M_0	499	630.841	630.841	8.12584
XLOC_000087	Phvul.001G016900	Darkening (Early)	D_E_1	76	58.5715	58.5715	2.11003
			D_E_0	99	88.9566	88.9566	3.15149
			D_E_2	72	51.0725	51.0725	1.40832
		Darkening (Intermediate)	D_I_1	122	118.715	118.715	3.98807
			D_I_0	176	178.714	178.714	6.28618
			D_I_2	123	137.254	137.254	4.71833
		Darkening (Mature)	D_M_2	11	14.3004	14.3004	0.547486
			D_M_0	24	28.9584	28.9584	1.25227
			D_M_1	15	16.4228	16.4228	0.462696
		Non-darkening (Early)	ND_E_0	107	82.504	82.504	2.55612
			ND_E_1	60	59.123	59.123	1.61632
			ND_E_2	81	58.7884	58.7884	2.01288
		Non-darkening (Intermediate)	ND_I_0	126	129.531	129.531	4.71681
			ND_I_1	104	119.163	119.163	3.7255
			ND_I_2	126	116.022	116.022	3.75377
		Non-darkening (Mature)	ND_M_2	29	30.2787	30.2787	0.882911
			ND_M_1	24	25.6226	25.6226	0.698939
			ND_M_0	19	24.02	24.02	0.602136
XLOC_000088	Phvul.001G017000	Darkening (Early)	D_E_1	9	6.9361	6.9361	0.166174
			D_E_0	9	8.08697	8.08697	0.193965
			D_E_2	4	2.83736	2.83736	0.0679835
		Darkening (Intermediate)	D_I_1	2	1.94614	1.94614	0.0465585
			D_I_0	5	5.0771	5.0771	0.121689
			D_I_2	5	5.57944	5.57944	0.133391
		Darkening (Mature)	D_M_2	4	5.20015	5.20015	0.124274
			D_M_0	5	6.03299	6.03299	0.144498
			D_M_1	3	3.28456	3.28456	0.0785711
		Non-darkening (Early)	ND_E_0	8	6.16852	6.16852	0.148042
			ND_E_1	4	3.94153	3.94153	0.0942317
			ND_E_2	6	4.35469	4.35469	0.104152
		Non-darkening (Intermediate)	ND_I_0	6	6.16815	6.16815	0.147894
			ND_I_1	7	8.02061	8.02061	0.192017
			ND_I_2	6	5.52488	5.52488	0.131998
		Non-darkening (Mature)	ND_M_2	2	2.08819	2.08819	0.0499954
			ND_M_1	4	4.27044	4.27044	0.102057
			ND_M_0	1	1.26421	1.26421	0.0302758
XLOC_000089	Phvul.001G017300	Darkening (Early)	D_E_1	432	332.933	332.933	9.2159
			D_E_0	386	346.841	346.841	9.55482
			D_E_2	418	296.504	296.504	8.10293
		Darkening (Intermediate)	D_I_1	540	525.458	525.458	14.3471
			D_I_0	432	438.661	438.661	12.2227
			D_I_2	391	436.313	436.313	11.9538
		Darkening (Mature)	D_M_2	173	224.906	224.906	6.06273
			D_M_0	182	219.601	219.601	6.04175
			D_M_1	187	204.737	204.737	5.58788
		Non-darkening (Early)	ND_E_0	437	336.956	336.956	9.29801
			ND_E_1	360	354.738	354.738	9.69455
			ND_E_2	455	330.231	330.231	9.03534
		Non-darkening (Intermediate)	ND_I_0	439	451.303	451.303	12.4835
			ND_I_1	390	446.862	446.862	12.239
			ND_I_2	478	440.149	440.149	12.0368
		Non-darkening (Mature)	ND_M_2	244	254.759	254.759	6.97298
			ND_M_1	259	276.511	276.511	7.52687
			ND_M_0	178	225.03	225.03	6.17616
XLOC_000090	Phvul.001G017400	Darkening (Early)	D_E_1	836	644.287	644.287	17.6107
			D_E_0	872	783.537	783.537	21.4445
			D_E_2	574	407.161	407.161	11.1304
		Darkening (Intermediate)	D_I_1	1227	1193.96	1193.96	32.5819
			D_I_0	1255	1274.35	1274.35	34.85
			D_I_2	1066	1189.54	1189.54	32.4366
		Darkening (Mature)	D_M_2	329	427.712	427.712	11.6578
			D_M_0	344	415.07	415.07	11.3419
			D_M_1	286	313.128	313.128	8.54406
		Non-darkening (Early)	ND_E_0	179	138.021	138.021	3.78012
			ND_E_1	140	137.954	137.954	3.76172
			ND_E_2	189	137.173	137.173	3.74218
		Non-darkening (Intermediate)	ND_I_0	805	827.56	827.56	22.641
			ND_I_1	586	671.439	671.439	18.3377
			ND_I_2	831	765.196	765.196	20.8497
		Non-darkening (Mature)	ND_M_2	689	719.38	719.38	19.6485
			ND_M_1	534	570.104	570.104	15.5389
			ND_M_0	460	581.537	581.537	15.8884
XLOC_000091	Phvul.001G017500	Darkening (Early)	D_E_1	1054	812.294	812.294	35.9802
			D_E_0	1189	1068.38	1068.38	47.4223
			D_E_2	1015	719.98	719.98	31.8969
		Darkening (Intermediate)	D_I_1	1015	987.666	987.666	43.6327
			D_I_0	1100	1116.96	1116.96	49.5153
			D_I_2	963	1074.6	1074.6	47.7279
		Darkening (Mature)	D_M_2	502	652.618	652.618	28.8237
			D_M_0	638	769.81	769.81	34.0816
			D_M_1	613	671.144	671.144	32.2589
		Non-darkening (Early)	ND_E_0	1192	919.11	919.11	40.8431
			ND_E_1	883	870.093	870.093	38.3994
			ND_E_2	1097	796.183	796.183	35.8258
		Non-darkening (Intermediate)	ND_I_0	1168	1200.73	1200.73	53.7839
			ND_I_1	1034	1184.76	1184.76	56.7547
			ND_I_2	1159	1067.22	1067.22	47.0348
		Non-darkening (Mature)	ND_M_2	709	740.262	740.262	32.8455
			ND_M_1	696	743.057	743.057	33.9778
			ND_M_0	661	835.643	835.643	37.574
XLOC_000092	Phvul.001G017600	Darkening (Early)	D_E_1	640	493.234	493.234	10.6388
			D_E_0	561	504.088	504.088	10.8904
			D_E_2	616	436.953	436.953	9.42695
		Darkening (Intermediate)	D_I_1	686	667.526	667.526	14.3812
			D_I_0	640	649.869	649.869	14.0284
			D_I_2	544	607.044	607.044	13.0774
		Darkening (Mature)	D_M_2	797	1036.13	1036.13	22.3131
			D_M_0	762	919.428	919.428	19.8405
			D_M_1	1029	1126.6	1126.6	24.2758
		Non-darkening (Early)	ND_E_0	562	433.339	433.339	9.36429
			ND_E_1	474	467.071	467.071	10.0553
			ND_E_2	605	439.098	439.098	9.45342
		Non-darkening (Intermediate)	ND_I_0	549	564.386	564.386	12.1917
			ND_I_1	503	576.338	576.338	12.4306
			ND_I_2	625	575.508	575.508	12.3906
		Non-darkening (Mature)	ND_M_2	868	906.273	906.273	19.5474
			ND_M_1	945	1008.89	1008.89	21.7355
			ND_M_0	732	925.402	925.402	19.9682
XLOC_000093	NA	Darkening (Early)	D_E_1	446	343.722	343.722	7.11939
			D_E_0	349	313.595	313.595	6.62728
			D_E_2	850	602.939	602.939	12.7913
		Darkening (Intermediate)	D_I_1	308	299.706	299.706	5.87604
			D_I_0	405	411.245	411.245	8.3632
			D_I_2	360	401.72	401.72	8.65936
		Darkening (Mature)	D_M_2	1534	1994.26	1994.26	41.0461
			D_M_0	1121	1352.6	1352.6	27.5049
			D_M_1	2533	2773.26	2773.26	52.8787
		Non-darkening (Early)	ND_E_0	449	346.208	346.208	7.53062
			ND_E_1	268	264.083	264.083	5.99577
			ND_E_2	586	425.309	425.309	10.3572
		Non-darkening (Intermediate)	ND_I_0	208	213.829	213.829	4.99852
			ND_I_1	267	305.929	305.929	7.07458
			ND_I_2	253	232.966	232.966	5.43299
		Non-darkening (Mature)	ND_M_2	1095	1143.28	1143.28	26.4965
			ND_M_1	1075	1147.68	1147.68	24.6923
			ND_M_0	680	859.663	859.663	18.2572
XLOC_000094	Phvul.001G017700	Darkening (Early)	D_E_1	1580	1217.67	1217.67	26.8382
			D_E_0	1339	1203.16	1203.16	27.8036
			D_E_2	1806	1281.07	1281.07	30.3876
		Darkening (Intermediate)	D_I_1	1564	1521.88	1521.88	35.2978
			D_I_0	1697	1723.17	1723.17	38.6134
			D_I_2	1428	1593.49	1593.49	37.6138
		Darkening (Mature)	D_M_2	1463	1901.95	1901.95	48.2044
			D_M_0	1718	2072.94	2072.94	51.8111
			D_M_1	1883	2061.61	2061.61	51.9057
		Non-darkening (Early)	ND_E_0	1709	1317.75	1317.75	32.5148
			ND_E_1	1287	1268.19	1268.19	30.1381
			ND_E_2	1809	1312.94	1312.94	33.5449
		Non-darkening (Intermediate)	ND_I_0	1616	1661.29	1661.29	38.2434
			ND_I_1	1318	1510.17	1510.17	36.902
			ND_I_2	1729	1592.09	1592.09	34.9076
		Non-darkening (Mature)	ND_M_2	1663	1736.33	1736.33	45.3047
			ND_M_1	2042	2180.06	2180.06	52.6783
			ND_M_0	1774	2242.71	2242.71	50.5145
XLOC_000095	Phvul.001G017800	Darkening (Early)	D_E_1	104	80.1505	80.1505	1.92556
			D_E_0	89	79.9711	79.9711	1.92343
			D_E_2	147	104.273	104.273	2.50533
		Darkening (Intermediate)	D_I_1	173	168.341	168.341	4.03848
			D_I_0	229	232.531	232.531	5.58885
			D_I_2	163	181.89	181.89	4.36059
		Darkening (Mature)	D_M_2	6023	7830.12	7830.12	187.645
			D_M_0	3925	4735.9	4735.9	113.746
			D_M_1	6535	7154.86	7154.86	171.629
		Non-darkening (Early)	ND_E_0	120	92.5279	92.5279	2.22681
			ND_E_1	65	64.0499	64.0499	1.53551
			ND_E_2	103	74.7556	74.7556	1.7929
		Non-darkening (Intermediate)	ND_I_0	216	222.053	222.053	5.33899
			ND_I_1	140	160.412	160.412	3.851
			ND_I_2	221	203.5	203.5	4.87541
		Non-darkening (Mature)	ND_M_2	5467	5708.06	5708.06	137.042
			ND_M_1	2781	2969.02	2969.02	71.1514
			ND_M_0	4883	6173.14	6173.14	148.247
XLOC_000096	Phvul.001G017900	Darkening (Early)	D_E_1	484	373.008	373.008	10.0684
			D_E_0	355	318.986	318.986	8.62119
			D_E_2	679	481.642	481.642	13.0021
		Darkening (Intermediate)	D_I_1	193	187.802	187.802	5.06109
			D_I_0	271	275.179	275.179	7.43142
			D_I_2	211	235.453	235.453	6.34044
		Darkening (Mature)	D_M_2	28	36.401	36.401	0.979804
			D_M_0	51	61.5365	61.5365	1.66052
			D_M_1	30	32.8456	32.8456	0.885065
		Non-darkening (Early)	ND_E_0	586	451.844	451.844	12.2204
			ND_E_1	496	488.75	488.75	13.1613
			ND_E_2	561	407.164	407.164	10.9694
		Non-darkening (Intermediate)	ND_I_0	348	357.753	357.753	9.6654
			ND_I_1	197	225.723	225.723	6.08787
			ND_I_2	295	271.64	271.64	7.30944
		Non-darkening (Mature)	ND_M_2	67	69.9542	69.9542	1.88684
			ND_M_1	49	52.3129	52.3129	1.40811
			ND_M_0	48	60.6821	60.6821	1.63724
XLOC_000097	Phvul.001G018200	Darkening (Early)	D_E_1	0	0	0	0
			D_E_0	0	0	0	0
			D_E_2	0	0	0	0
		Darkening (Intermediate)	D_I_1	0	0	0	0
			D_I_0	0	0	0	0
			D_I_2	0	0	0	0
		Darkening (Mature)	D_M_2	0	0	0	0
			D_M_0	0	0	0	0
			D_M_1	0	0	0	0
		Non-darkening (Early)	ND_E_0	0	0	0	0
			ND_E_1	0	0	0	0
			ND_E_2	0	0	0	0
		Non-darkening (Intermediate)	ND_I_0	0	0	0	0
			ND_I_1	1	1.1458	1.1458	0.101796
			ND_I_2	0	0	0	0
		Non-darkening (Mature)	ND_M_2	2	2.08819	2.08819	0.185564
			ND_M_1	0	0	0	0
			ND_M_0	0	0	0	0
XLOC_000098	Phvul.001G018600	Darkening (Early)	D_E_1	182	140.263	140.263	3.56998
			D_E_0	172	154.551	154.551	3.93835
			D_E_2	260	184.428	184.428	4.69455
		Darkening (Intermediate)	D_I_1	217	211.156	211.156	5.36618
			D_I_0	159	161.452	161.452	4.11117
			D_I_2	147	164.036	164.036	4.16573
		Darkening (Mature)	D_M_2	284	369.21	369.21	9.37233
			D_M_0	349	421.103	421.103	10.7148
			D_M_1	306	335.025	335.025	8.51327
		Non-darkening (Early)	ND_E_0	249	191.995	191.995	4.89572
			ND_E_1	151	148.793	148.793	3.77861
			ND_E_2	217	157.495	157.495	4.00134
		Non-darkening (Intermediate)	ND_I_0	150	154.204	154.204	3.92815
			ND_I_1	154	176.453	176.453	4.48764
			ND_I_2	190	174.954	174.954	4.43988
		Non-darkening (Mature)	ND_M_2	353	368.565	368.565	9.37415
			ND_M_1	334	356.582	356.582	9.05181
			ND_M_0	352	445.002	445.002	11.3214
XLOC_000099	Phvul.001G018700	Darkening (Early)	D_E_1	1228	946.392	946.392	29.1416
			D_E_0	1105	992.9	992.9	28.9315
			D_E_2	1393	988.11	988.11	31.1639
		Darkening (Intermediate)	D_I_1	1324	1288.34	1288.34	38.7948
			D_I_0	1141	1158.59	1158.59	32.7861
			D_I_2	1030	1149.37	1149.37	34.2446
		Darkening (Mature)	D_M_2	2491	3238.39	3238.39	108.998
			D_M_0	2846	3433.98	3433.98	103.266
			D_M_1	3558	3895.48	3895.48	123.678
		Non-darkening (Early)	ND_E_0	1259	970.771	970.771	31.8024
			ND_E_1	927	913.45	913.45	29.9714
			ND_E_2	1314	953.678	953.678	35.858
		Non-darkening (Intermediate)	ND_I_0	1055	1084.57	1084.57	31.08
			ND_I_1	1051	1204.24	1204.24	40.2211
			ND_I_2	1270	1169.43	1169.43	35.1531
		Non-darkening (Mature)	ND_M_2	2880	3006.99	3006.99	92.5345
			ND_M_1	2972	3172.94	3172.94	97.2079
			ND_M_0	2553	3227.53	3227.53	90.2804
XLOC_000100	Phvul.001G019100	Darkening (Early)	D_E_1	11	8.47745	8.47745	0.149639
			D_E_0	6	5.39131	5.39131	0.0952416
			D_E_2	19	13.4775	13.4775	0.230775
		Darkening (Intermediate)	D_I_1	9	8.75763	8.75763	0.154422
			D_I_0	10	10.1542	10.1542	0.179301
			D_I_2	4	4.46356	4.46356	0.0763066
		Darkening (Mature)	D_M_2	3	3.90011	3.90011	0.0687132
			D_M_0	4	4.82639	4.82639	0.0851734
			D_M_1	4	4.37941	4.37941	0.0772137
		Non-darkening (Early)	ND_E_0	10	7.71065	7.71065	0.136279
			ND_E_1	12	11.8246	11.8246	0.202146
			ND_E_2	12	8.70939	8.70939	0.148934
		Non-darkening (Intermediate)	ND_I_0	4	4.1121	4.1121	0.0726245
			ND_I_1	2	2.2916	2.2916	0.0404246
			ND_I_2	4	3.68325	3.68325	0.0648791
		Non-darkening (Mature)	ND_M_2	5	5.22047	5.22047	0.0921019
			ND_M_1	3	3.20283	3.20283	0.0564277
			ND_M_0	4	5.05684	5.05684	0.0865546
XLOC_000101	Phvul.001G019500	Darkening (Early)	D_E_1	242	186.504	186.504	5.26758
			D_E_0	125	112.319	112.319	3.17654
			D_E_2	657	466.036	466.036	13.1641
		Darkening (Intermediate)	D_I_1	46	44.7612	44.7612	1.2621
			D_I_0	25	25.3855	25.3855	0.717352
			D_I_2	37	41.2879	41.2879	1.16324
		Darkening (Mature)	D_M_2	16214	21078.8	21078.8	593.601
			D_M_0	4027	4858.97	4858.97	137.192
			D_M_1	13110	14353.5	14353.5	404.671
		Non-darkening (Early)	ND_E_0	271	208.959	208.959	5.91393
			ND_E_1	165	162.588	162.588	4.58072
			ND_E_2	388	281.604	281.604	7.93767
		Non-darkening (Intermediate)	ND_I_0	35	35.9809	35.9809	1.0172
			ND_I_1	44	50.4153	50.4153	1.4227
			ND_I_2	60	55.2488	55.2488	1.55536
		Non-darkening (Mature)	ND_M_2	11604	12115.7	12115.7	341.927
			ND_M_1	8849	9447.28	9447.28	266.047
			ND_M_0	4204	5314.74	5314.74	150.039
XLOC_000102	Phvul.001G019800	Darkening (Early)	D_E_1	1163	896.298	896.298	12.7658
			D_E_0	1023	919.219	919.219	14.3504
			D_E_2	1761	1249.15	1249.15	19.2892
		Darkening (Intermediate)	D_I_1	804	782.348	782.348	12.3237
			D_I_0	798	810.305	810.305	13.5435
			D_I_2	696	776.659	776.659	12.6271
		Darkening (Mature)	D_M_2	2398	3117.49	3117.49	53.6357
			D_M_0	1768	2133.27	2133.27	34.0544
			D_M_1	2728	2986.76	2986.76	46.0905
		Non-darkening (Early)	ND_E_0	1324	1020.89	1020.89	16.4741
			ND_E_1	899	885.859	885.859	13.6774
			ND_E_2	1389	1008.11	1008.11	16.6347
		Non-darkening (Intermediate)	ND_I_0	753	774.103	774.103	12.7714
			ND_I_1	605	693.21	693.21	12.0166
			ND_I_2	673	619.707	619.707	10.2702
		Non-darkening (Mature)	ND_M_2	2209	2306.4	2306.4	39.5154
			ND_M_1	2099	2240.91	2240.91	35.4291
			ND_M_0	2135	2699.09	2699.09	37.2491
XLOC_000103	Phvul.001G020100	Darkening (Early)	D_E_1	1	0.770678	0.770678	0.0213077
			D_E_0	2	1.7971	1.7971	0.0497513
			D_E_2	0	0	0	0
		Darkening (Intermediate)	D_I_1	1	0.97307	0.97307	0.0268591
			D_I_0	0	0	0	0
			D_I_2	1	1.11589	1.11589	0.0307775
		Darkening (Mature)	D_M_2	4	5.20015	5.20015	0.143362
			D_M_0	0	0	0	0
			D_M_1	2	2.1897	2.1897	0.0604349
		Non-darkening (Early)	ND_E_0	5	3.85533	3.85533	0.106807
			ND_E_1	0	0	0	0
			ND_E_2	0	0	0	0
		Non-darkening (Intermediate)	ND_I_0	0	0	0	0
			ND_I_1	0	0	0	0
			ND_I_2	0	0	0	0
		Non-darkening (Mature)	ND_M_2	2	2.08819	2.08819	0.0576905
			ND_M_1	1	1.06761	1.06761	0.0294329
			ND_M_0	0	0	0	0
XLOC_000104	Phvul.001G020200	Darkening (Early)	D_E_1	0	0	0	0
			D_E_0	0	0	0	0
			D_E_2	0	0	0	0
		Darkening (Intermediate)	D_I_1	0	0	0	0
			D_I_0	0	0	0	0
			D_I_2	0	0	0	0
		Darkening (Mature)	D_M_2	0	0	0	0
			D_M_0	0	0	0	0
			D_M_1	0	0	0	0
		Non-darkening (Early)	ND_E_0	0	0	0	0
			ND_E_1	0	0	0	0
			ND_E_2	0	0	0	0
		Non-darkening (Intermediate)	ND_I_0	0	0	0	0
			ND_I_1	0	0	0	0
			ND_I_2	0	0	0	0
		Non-darkening (Mature)	ND_M_2	0	0	0	0
			ND_M_1	0	0	0	0
			ND_M_0	0	0	0	0
XLOC_000105	Phvul.001G020400	Darkening (Early)	D_E_1	2663	2052.31	2052.31	78.4605
			D_E_0	2488	2235.6	2235.6	85.7045
			D_E_2	2610	1851.38	1851.38	70.6643
		Darkening (Intermediate)	D_I_1	2620	2549.44	2549.44	97.21
			D_I_0	2637	2677.66	2677.66	102.587
			D_I_2	2307	2574.36	2574.36	98.2709
		Darkening (Mature)	D_M_2	2111	2744.38	2744.38	104.585
			D_M_0	1963	2368.55	2368.55	90.4017
			D_M_1	2272	2487.5	2487.5	94.979
		Non-darkening (Early)	ND_E_0	2653	2045.64	2045.64	78.3995
			ND_E_1	2186	2154.05	2154.05	82.056
			ND_E_2	2681	1945.82	1945.82	74.0819
		Non-darkening (Intermediate)	ND_I_0	2535	2606.04	2606.04	99.6624
			ND_I_1	2310	2646.8	2646.8	101.231
			ND_I_2	2864	2637.21	2637.21	100.294
		Non-darkening (Mature)	ND_M_2	2357	2460.93	2460.93	93.8617
			ND_M_1	2378	2538.78	2538.78	96.7634
			ND_M_0	2021	2554.97	2554.97	97.8085
XLOC_000106	Phvul.001G020600	Darkening (Early)	D_E_1	2660	2050	2050	89.3402
			D_E_0	2853	2563.57	2563.57	111.952
			D_E_2	2776	1969.13	1969.13	85.8308
		Darkening (Intermediate)	D_I_1	3962	3855.3	3855.3	167.58
			D_I_0	3461	3514.37	3514.37	153.28
			D_I_2	3350	3738.23	3738.23	162.294
		Darkening (Mature)	D_M_2	3178	4131.52	4131.52	179.241
			D_M_0	3001	3621	3621	157.728
			D_M_1	3498	3829.79	3829.79	166.443
		Non-darkening (Early)	ND_E_0	2909	2243.03	2243.03	98.0633
			ND_E_1	2627	2588.6	2588.6	112.382
			ND_E_2	3003	2179.52	2179.52	94.6925
		Non-darkening (Intermediate)	ND_I_0	3727	3831.45	3831.45	167.221
			ND_I_1	3592	4115.72	4115.72	179.13
			ND_I_2	4198	3865.57	3865.57	167.62
		Non-darkening (Mature)	ND_M_2	3565	3722.19	3722.19	162.021
			ND_M_1	3654	3901.05	3901.05	169.245
			ND_M_0	2779	3513.24	3513.24	152.999
XLOC_000107	Phvul.001G020700	Darkening (Early)	D_E_1	46	35.4512	35.4512	2.02957
			D_E_0	37	33.2464	33.2464	1.9085
			D_E_2	72	51.0725	51.0725	2.92457
		Darkening (Intermediate)	D_I_1	47	45.7343	45.7343	2.60935
			D_I_0	42	42.6476	42.6476	2.44412
			D_I_2	38	42.4038	42.4038	2.41548
		Darkening (Mature)	D_M_2	190	247.007	247.007	14.0574
			D_M_0	170	205.122	205.122	11.7356
			D_M_1	324	354.732	354.732	20.2347
		Non-darkening (Early)	ND_E_0	47	36.2401	36.2401	2.08341
			ND_E_1	34	33.503	33.503	1.90843
			ND_E_2	58	42.0954	42.0954	2.40022
		Non-darkening (Intermediate)	ND_I_0	14	14.3924	14.3924	0.825546
			ND_I_1	32	36.6656	36.6656	2.09548
			ND_I_2	15	13.8122	13.8122	0.785549
		Non-darkening (Mature)	ND_M_2	103	107.542	107.542	6.14707
			ND_M_1	114	121.708	121.708	6.92659
			ND_M_0	68	85.9663	85.9663	4.91693
XLOC_000108	Phvul.001G021100	Darkening (Early)	D_E_1	581	447.764	447.764	13.2251
			D_E_0	589	529.247	529.247	15.6535
			D_E_2	483	342.611	342.611	10.1205
		Darkening (Intermediate)	D_I_1	644	626.657	626.657	18.4762
			D_I_0	533	541.219	541.219	15.994
			D_I_2	483	538.974	538.974	15.8779
		Darkening (Mature)	D_M_2	434	564.216	564.216	16.6135
			D_M_0	427	515.218	515.218	15.2123
			D_M_1	600	656.911	656.911	19.366
		Non-darkening (Early)	ND_E_0	541	417.146	417.146	12.3473
			ND_E_1	467	460.174	460.174	13.5564
			ND_E_2	542	393.374	393.374	11.5944
		Non-darkening (Intermediate)	ND_I_0	536	551.022	551.022	16.291
			ND_I_1	444	508.736	508.736	15.0125
			ND_I_2	559	514.734	514.734	15.1514
		Non-darkening (Mature)	ND_M_2	538	561.722	561.722	16.5775
			ND_M_1	541	577.577	577.577	17.0071
			ND_M_0	409	517.062	517.062	15.2644
XLOC_000109	Phvul.001G021200	Darkening (Early)	D_E_1	437	336.786	336.786	8.55204
			D_E_0	425	381.885	381.885	8.85888
			D_E_2	416	295.085	295.085	8.45122
		Darkening (Intermediate)	D_I_1	302	293.867	293.867	8.3945
			D_I_0	443	449.831	449.831	11.0433
			D_I_2	341	380.518	380.518	9.92188
		Darkening (Mature)	D_M_2	373	484.914	484.914	15.8362
			D_M_0	285	343.881	343.881	10.644
			D_M_1	419	458.743	458.743	13.8232
		Non-darkening (Early)	ND_E_0	443	341.582	341.582	9.51562
			ND_E_1	281	276.893	276.893	8.64675
			ND_E_2	454	329.505	329.505	9.50264
		Non-darkening (Intermediate)	ND_I_0	481	494.48	494.48	12.6709
			ND_I_1	305	349.469	349.469	10.2348
			ND_I_2	446	410.683	410.683	10.272
		Non-darkening (Mature)	ND_M_2	391	408.24	408.24	12.594
			ND_M_1	394	420.638	420.638	12.6959
			ND_M_0	306	386.849	386.849	10.3732
XLOC_000110	Phvul.001G021300	Darkening (Early)	D_E_1	39	30.0564	30.0564	1.60397
			D_E_0	51	45.8261	45.8261	2.4517
			D_E_2	77	54.6192	54.6192	2.9154
		Darkening (Intermediate)	D_I_1	91	88.5494	88.5494	4.71045
			D_I_0	106	107.635	107.635	5.74955
			D_I_2	82	91.5029	91.5029	4.86034
		Darkening (Mature)	D_M_2	256	332.809	332.809	17.6625
			D_M_0	342	412.657	412.657	22.0083
			D_M_1	341	373.345	373.345	19.8563
		Non-darkening (Early)	ND_E_0	54	41.6375	41.6375	2.23066
			ND_E_1	26	25.6199	25.6199	1.36083
			ND_E_2	44	31.9344	31.9344	1.69777
		Non-darkening (Intermediate)	ND_I_0	111	114.111	114.111	6.1005
			ND_I_1	86	98.5389	98.5389	5.25012
			ND_I_2	115	105.893	105.893	5.61641
		Non-darkening (Mature)	ND_M_2	335	349.771	349.771	18.6384
			ND_M_1	306	326.689	326.689	17.3379
			ND_M_0	383	484.193	484.193	25.8165
XLOC_000111	Phvul.001G021400	Darkening (Early)	D_E_1	125.967	97.0799	97.0799	1.44699
			D_E_0	100.101	89.9461	89.9461	1.41724
			D_E_2	146.078	103.619	103.619	1.53704
		Darkening (Intermediate)	D_I_1	103.86	101.064	101.064	1.68212
			D_I_0	70.0493	71.1295	71.1295	1.21758
			D_I_2	94.7461	105.726	105.726	1.76552
		Darkening (Mature)	D_M_2	184.95	240.442	240.442	3.90435
			D_M_0	144.507	174.362	174.362	2.89056
			D_M_1	263.841	288.866	288.866	4.66902
		Non-darkening (Early)	ND_E_0	107.24	82.6893	82.6893	1.28917
			ND_E_1	91.8441	90.5016	90.5016	1.42345
			ND_E_2	117.778	85.4811	85.4811	1.18404
		Non-darkening (Intermediate)	ND_I_0	102.238	105.104	105.104	1.7043
			ND_I_1	78.9912	90.5083	90.5083	1.40204
			ND_I_2	112.193	103.309	103.309	1.66237
		Non-darkening (Mature)	ND_M_2	207.766	216.927	216.927	3.46214
			ND_M_1	197.215	210.549	210.549	3.38714
			ND_M_0	154.505	195.327	195.327	3.08412
XLOC_000112	Phvul.001G021800	Darkening (Early)	D_E_1	6	4.62407	4.62407	0.124337
[truncated: 504,953+ more rows]
