# Supplementary material for: Proanthocyanidin accumulation and transcriptional responses in the seed coat of cranberry beans (Phaseolus vulgaris L.) with different susceptibility to postharvest darkening
Source: BMC Plant Biol. 2017 May 25;17:89. doi: 10.1186/s12870-017-1037-z (PMC5445279; doi:10.1186/s12870-017-1037-z)
Supplement: Supplementary file 2 — List of genes upregulated in seed coats of darkening relative to non-darkening cranberry bean RILs as a function of seed development. (XLSX 72 kb) [file 12870_2017_1037_MOESM2_ESM.xlsx]

## Sheet: Sheet1
	Excel file S2. List of genes upregulated in seed coats of darkening relative to non-darkening cranberry beans as a function of seed development
	Data in columns B to E represent genes upregulated at the early stage of seed development in darkening relative to non-darkening cranberry beans. Data in columns G to J represent genes upregulated at the intermediate stage of seed development in darkening relative to non-darkening cranberry beans. Data in columns K to M represent genes upregulated at the mature stage of seed development in darken…
	LEGEND	Denotes gene that is upregulated at early and intermediate stages in seed coats of the darkening RIL relative to the non-darkening RIL
		Denotes gene that is upregulated at intermediate and mature stages in seed coats of the darkening RIL relative to the non-darkening RIL
		Denotes gene that is upregulated at early and mature stages in seed coats of the darkening RIL relative to the non-darkening RIL
		Denotes gene that is upregulated at all developmental stages in seed coats of the darkening RIL relative to the non-darkening RIL
	Genes upregulated at the early stage of seed coat development in the darkening RIL (D_E) relative to the non-darkening RIL early stage (ND_E)					Genes upregulated at the intermediate stage of seed coat development in the darkening RIL (D_I) relative to the non-darkening RIL intermediate stage (ND_I)				Genes upregulated at the mature stage of seed coat development in the darkening RIL (D_M) relative to the non-darkening RIL mature stage (ND_M)
		Gene Accession Number	Gene Expression Ratio (D_E/ND_E)	Functional annotations		Gene Accession Number	Gene Expression Ratio (D_I/ND_I)	Functional annotations		Gene Accession Number	Gene Expression Ratio (D_M/ND_M)	Functional annotations
	1	Phvul.001G001500	1.8491	Pectinesterase, multi-copper oxidase	1	Phvul.001G001700	1.64938	Prolyl oligopeptidase, serine-type peptidase activity	1	Phvul.001G001500	1.48064	Pectinesterase, multi-copper oxidase
	2	Phvul.001G012700	622.998	Dihydrokaempferol 4-reductase, flavanone 4-reductase or dihydroflavonol reductase	2	Phvul.001G012700	96.2993	Dihydrokaempferol 4-reductase, flavanone 4-reductase or dihydroflavonol reductase	2	Phvul.001G009300	1.56196	Amine oxidase
	3	Phvul.001G012800	332.55	Dihydrokaempferol 4-reductase, flavanone 4-reductase or dihydroflavonol reductase	3	Phvul.001G012800	77.9011	Dihydrokaempferol 4-reductase, flavanone 4-reductase or dihydroflavonol reductase	3	Phvul.001G009700	1.66633	B-box zinc finger
	4	Phvul.001G017400	4.44748	Multidrug resitance protein, drug transmembrane transport	4	Phvul.001G017400	1.61525	Multidrug resistance protein, drug transmembrane transport	4	Phvul.001G011800,Phvul.001G011900	1.63444	Basic region leucine zipper, regulation of transcription, DNA-dependent
	5	Phvul.001G038400	1.56169	Leucine-rich repeat receptor-like protein kinase	5	Phvul.001G077000	1.66664	Transmembrane amino acid transporter protein	5	Phvul.001G012700	43.6494	Dihydrokaempferol 4-reductase, flavanone 4-reductase or dihydroflavonol reductase
	6	Phvul.001G083000	107.191	Naringenin-chalcone synthase	6	Phvul.001G083000	37.9241	Naringenin-chalcone synthase	6	Phvul.001G012800	23.366	Dihydrokaempferol 4-reductase, flavanone 4-reductase or dihydroflavonol reductase
	7	Phvul.001G088700	1.90037	Splicing coactivator SRm160/300, subunit SRm300	7	Phvul.001G093400	2.79817	No functional annotations for this locus	7	Phvul.001G015100	1.50853	Protein binding, GYF domain
	8	Phvul.001G093400	1.94977	No functional annotations for this locus	8	Phvul.001G102300	5.74802	Dihydrofolate reductase	8	Phvul.001G020700	2.55844	hAT family C-terminal dimerisation region
	9	Phvul.001G102300	9.4845	Dihydrofolate reductase	9	Phvul.001G125900	37.9317	Strictosidine synthase (participate in the formation of monoterpenoid indole alkaloid compounds)	9	Phvul.001G049600	2.32026	PB1 domain, TPR repeat containing protein
	10	Phvul.001G110400	2.00355	Gar1/Naf1 RNA binding region, ribosome biogenesis	10	Phvul.001G168700	4.4916	Helix-loop-helix DNA-binding domain	10	Phvul.001G055800	1.52374	Embryo defective 2410 protein
	11	Phvul.001G111700	1.46526	Alpha-tubulin	11	Phvul.001G177700,Phvul.001G177800	2.51927	Phenylalanine ammonia-lyase	11	Phvul.001G060300	1.85931	Spectrin/filamin related cytoskeletal protein
	12	Phvul.001G117200	1.93432	Transcription elongation factor SPT6-related	12	Phvul.001G192200	95.876	Conserved WD40 repeat-containing protein AN11	12	Phvul.001G074200	1.83892	Regulator of chromosome condensation (RCC1) repeat, UVB-resistance protein
	13	Phvul.001G125900	10.9457	Strictosidine synthase (participate in the formation of monoterpenoid indole alkloid compounds)	13	Phvul.001G202500	52.8929	No functional annotations for this locus	13	Phvul.001G076400	1.5711	Glutamate synthase
	14	Phvul.001G145800	3.79817	Dirigent-like protein	14	Phvul.001G216300	33.5895	No functional annotations for this locus	14	Phvul.001G077400	1.62267	No functional annotations for this locus
	15	Phvul.001G146800	3.32769	Receptor-like cytoplasmic protein kinase	15	Phvul.001G220300	1.56313	WD40 repeat protein	15	Phvul.001G078400,Phvul.001G078500	2.04583	ATP-dependent protease (cereblon), sulfite exporter
	16	Phvul.001G164400	1.95408	Receptor-like protein kinase-related	16	Phvul.001G227900	3.92329	MYB-like DNA-binding domain	16	Phvul.001G082000	1.96026	Methionine gamma-lyase, cysteine/methionine metabolism PLP-dependent enzyme
	17	Phvul.001G168900	4.24739	No functional annotations for this locus	17	Phvul.001G229500	1.99528	Glutamine synthetase	17	Phvul.001G088700	2.04044	Splicing coactivator SRm160/300, subunit SRm300
	18	Phvul.001G176300	2.28802	Molecular chaperone (DnaJ superfamily)	18	Phvul.001G250300	1.57921	Copper chaperone, copper transport protein ATOX1-related	18	Phvul.001G100200	1.63631	No apical meristem (NAM) protein, regulation of transcription, DNA-dependent
	19	Phvul.001G177700,Phvul.001G177800	5.28032	Phenylalanine ammonia-lyase	19	Phvul.001G254300	2.09236	RING finger protein 38	19	Phvul.001G103800	1.51943	Leucine biosynthetic process, LeuA allosteric (dimerisation) domain
	20	Phvul.001G194700	2.53305	Late embryogenesis abundant protein, syntaxin, plant	20	Phvul.001G254400	1.86992	Cellulase (glycosyl hydrolase family 5), fascin domain	20	Phvul.001G107400	1.58122	Acetylglucosaminyltransferase EXT1/exostosin 1
	21	Phvul.001G202500	111.221	No functional annotations for this locus	21	Phvul.002G022200	2.33495	Hydrolase, alpha/beta fold family protein (predicted: methylesterase) cell wall	21	Phvul.001G112100	1.85201	No functional annotations for this locus
	22	Phvul.001G216300	35.4982	No functional annotations for this locus	22	Phvul.002G029700	2.02879	Cytochrome P450 (oxidase enzyme with a large variety of substrate)	22	Phvul.001G117200	1.97243	Transcription elongation factor SPT6-related
	23	Phvul.001G221500	1.5905	MYB-like DNA-binding protein MYB	23	Phvul.002G038600	78.7842	Naringenin-chalcone synthase	23	Phvul.001G131100,Phvul.001G131200	1.52173	Lipid exporter ABCA1 and related proteins, ATP-binding cassette transporter
	24	Phvul.001G227900	2.43032	MYB-like DNA-binding domain	24	Phvul.002G038700	75.0348	Naringenin-chalcone synthase	24	Phvul.001G131600	1.64673	No functional annotations for this locus
	25	Phvul.001G229500	2.06177	Glutamine synthetase	25	Phvul.002G038800	82.644	Chalcone and stilbene synthases	25	Phvul.001G135600	1.45681	Guanylate kinase
	26	Phvul.001G230200	3.66812	RNA recognition motif, RNA and export factor binding protein	26	Phvul.002G038900	70.8324	Chalcone and stilbene synthases, 3-oxoacyl-[acyl-carrier-protein] synthase activity	26	Phvul.001G146300	1.59869	Gibberellic acid receptor- GID1B
	27	Phvul.001G230300	1.46993	High mobility group proteins (HMG)	27	Phvul.002G039000	101.986	Chalcone and stilbene synthases	27	Phvul.001G147700	2.23193	Synapse-associated protein
	28	Phvul.001G246900	1.56336	No functional annotations for this locus	28	Phvul.002G039100	94.824	Naringenin-chalcone synthase	28	Phvul.001G148000	2.15527	No functional annotations for this locus
	29	Phvul.001G251400	2.18041	Arachidonate 8-lipoxygenase / 8-lipoxygenase	29	Phvul.002G039200	62.618	Chalcone and stilbene synthases	29	Phvul.001G151600	1.47781	TIC-like protein
	30	Phvul.001G253500	1.57462	Lanthionine synthetase C-like protein	30	Phvul.002G039300	99.7322	Naringenin-chalcone synthase	30	Phvul.001G154100	1.62316	DNA repair protein RAD50, ABC-type ATPase/SMC superfamily
	31	Phvul.002G022200	2.08153	Hydrolase, alpha/beta fold family protein (predicted: methylesterase) cell wall	31	Phvul.002G040100	12.3572	4-Coumarate-CoA ligase, AMP-binding enzyme	31	Phvul.001G154500	1.99305	Inhibitor of apoptosis-promoting Bax1
	32	Phvul.002G026800	1.97203	Plant protein of unknown function (DUF822)	32	Phvul.002G063700	3.58696	Leucine rich repeat receptor-like protein kinase, salt stress response/antifungal	32	Phvul.001G165500	1.55854	Multidrug resistance-associated protein/mitoxantrone resistance protein, ABC superfamily
	33	Phvul.002G028400	4.95252	No functional annotations for this locus	33	Phvul.002G097100	1.62171	Cytochrome P450 (oxidoreductase)	33	Phvul.001G167400	1.46467	WD40 repeat-containing protein
	34	Phvul.002G029700	2.52953	Cytochrome P450 (oxidase enzyme with a large variety of substrate)	34	Phvul.002G104800	24.8041	No functional annotations for this locus	34	Phvul.001G184600	1.65155	Late embryogenesis abundant protein
	35	Phvul.002G038600	41.0639	Naringenin-chalcone synthase	35	Phvul.002G105800	2.88726	RING finger protein 38	35	Phvul.001G188900	1.65681	Purple acid phosphatase, hydrolase activity, calcineurin-like phosphoesterase
	36	Phvul.002G038700	210.066	Naringenin-chalcone synthase	36	Phvul.002G107300	1.5257	Lysosomal alpha-mannosidase, carbohydrate metabolic process	36	Phvul.001G192200	17.7286	Conserved WD40 repeat-containing protein AN11
	37	Phvul.002G038800	98.0579	Chalcone and stilbene synthases	37	Phvul.002G132100,Phvul.002G132200	4.37577	UDP-glucosyltransferase (predicted anthocyanin 3'-O-beta-glucosyltransferase)	37	Phvul.001G202400	15.7525	KIP1-like protein
	38	Phvul.002G039000	108.176	Chalcone and stilbene synthases	38	Phvul.002G133900	2.17943	No functional annotations for this locus	38	Phvul.001G202500	84.7503	No functional annotations for this locus
	39	Phvul.002G039100	50.5227	Naringenin-chalcone synthase	39	Phvul.002G140100	2.3501	Flavonol reductase/cinnamoyl-CoA reductase	39	Phvul.001G205900	1.6019	Peripheral-type benzodiazepine receptor and related proteins
	40	Phvul.002G039200	92.0585	Chalcone and stilbene synthases	40	Phvul.002G151100	24.5595	No functional annotations for this locus	40	Phvul.001G213600	1.70384	WRKY DNA -binding domain
	41	Phvul.002G039300	52.766	Naringenin-chalcone synthase	41	Phvul.002G152700	80.5969	Leucoanthocyanidin dioxygenase or leucocyanidin oxygenase or anthocyanidin synthase, iron/ascorbate family oxidoreductases	41	Phvul.001G215300	1.7893	Glycosyl transferase, family 8 - glycogenin
	42	Phvul.002G040100	15.4836	4-Coumarate-CoA ligase, AMP-binding enzyme	42	Phvul.002G175900	18.0999	Divergent PAP2 family	42	Phvul.001G216300	71.7577	No functional annotations for this locus
	43	Phvul.002G093100	1.74531	No functional annotations for this locus	43	Phvul.002G184300	99.3545	Naringenin-chalcone synthase	43	Phvul.001G220300	1.59423	WD40 repeat protein
	44	Phvul.002G097000	1.80598	Cytochrome 89A2 P450 (oxidoreductase activity)	44	Phvul.002G188700	1.73341	No functional annotations for this locus	44	Phvul.001G221400	1.65514	Pectin acetylesterase
	45	Phvul.002G097100	2.06434	Cytochrome P450 (oxidoreductase)	45	Phvul.002G200000,Phvul.002G200200	2.1292	D-Lactate dehydrogeanse, berberine and berberine like, FAD binding domain	45	Phvul.001G225000	1.76139	Nicotianamine synthase
	46	Phvul.002G104800	4.62695	No functional annotations for this locus	46	Phvul.002G200700	2.51816	D-Lactate dehydrogeanse, berberine and berberine like, FAD binding domain	46	Phvul.001G226600	1.66269	Exonuclease family protein
	47	Phvul.002G124500	6.03913	Nodulin-like protein	47	Phvul.002G200800	2.22974	D-Lactate dehydrogeanse, berberine and berberine like, FAD binding domain	47	Phvul.001G229500	1.86429	Glutamine synthetase
	48	Phvul.002G127400	2.12136	Transcription initiation factor TFIID	48	Phvul.002G214300	1.5829	UDP-glucuronosyl and UDP-glucosyl transferase. predicted: UDP-glucose:flavonoid 3-O-glucosyltransferase	48	Phvul.001G230200	1.6512	RNA recognition motif, RNA and export factor binding protein
	49	Phvul.002G132100,Phvul.002G132200	4.82718	UDP-glucosyltransferase (predicted anthocyanin 3'-O-beta-glucosyltransferase)	49	Phvul.002G218700	72.6148	Anthocyanidin reductase	49	Phvul.001G230500	1.88828	DELLA protein RGL1-related
	50	Phvul.002G132800	1.71726	LrgB-like family	50	Phvul.002G221800,Phvul.002G221900,Phvul.002G222000	2.0755	D-Lactate dehydrogeanse, berberine and berberine like, FAD binding domain	50	Phvul.001G243900	1.65766	ATP-dependent CLP protease
	51	Phvul.002G133900	3.27861	No functional annotations for this locus	51	Phvul.002G225300	3.82356	Pentatricopeptide repeat (RNA editing)	51	Phvul.001G251400	2.0293	Arachidonate 8-lipoxygenase / 8-lipoxygenase
	52	Phvul.002G143100	2.40922	Ultrahigh sulfur keratin-associated protein	52	Phvul.002G235900	6.33632	Acyl-CoA synthetase, AMP-binding enzyme	52	Phvul.001G254200	1.53213	No functional annotations for this locus
	53	Phvul.002G151100	9.7228	No functional annotations for this locus	53	Phvul.002G237900	1.60367	Acyl-CoA synthetase, AMP-binding enzyme	53	Phvul.001G267000	1.47111	UDP-glucuronate 4-epimerase, NAD dependent epimerase/dehydratase
	54	Phvul.002G152700	625.221	Leucoanthocyanidin dioxygenase or leucocyanidin oxygenase or anthocyanidin synthase, Iron/ascorbate family oxidoreductases	54	Phvul.002G250600	2.23014	Plastocyanin-like domain, electron carrier activity	54	Phvul.002G003000	1.63552	Vacuolar protein sorting-associated protein (VPS13)
	55	Phvul.002G158700	1.9955	PLAC8 family	55	Phvul.002G260400	9.98116	Na+/K+ ATPase, ATPase activity, coupled to transmembrane movement of ions, phosphorylative mechanism	55	Phvul.002G006200	1.60555	Uncharacterized protein family (UPF0051)
	56	Phvul.002G175900	30.6112	Divergent PAP2 family	56	Phvul.002G276500,Phvul.002G276600	1.83644	Chalcone-flavanone isomerase / leucine rich repeat N-terminal domain	56	Phvul.002G020600	1.672	17 Beta-hydroxysteroid dehydrogenase type 3, HSD17B3
	57	Phvul.002G184300	49.0304	Naringenin-chalcone synthase	57	Phvul.002G278500	1.77252	Gamma-thionin family, defense response	57	Phvul.002G022200	2.32914	Hydrolase, alpha/beta fold family protein (predicted: methylesterase) cell wall
	58	Phvul.002G188700	2.53275	No functional annotations for this locus	58	Phvul.002G289100	1.54311	Beta-tubulin	58	Phvul.002G026400	1.98408	Geranyl gernayl pyrophospate synthase
	59	Phvul.002G203700	19.6839	No functional annotations for this locus	59	Phvul.002G313600	5.09422	GTPase Rab5/YPT51 and related small G protein superfamily GTPases	59	Phvul.002G026800	1.65278	Plant protein of unknown function (DUF822)
	60	Phvul.002G203800	20.8188	No functional annotations for this locus	60	Phvul.002G327700	1.60396	Phosphatidylethanolamine binding protein	60	Phvul.002G027900	1.77238	Cupin, splicing coactivator SRm160/300, nutrient reservoir activity
	61	Phvul.002G211000	1.87854	No functional annotations for this locus	61	Phvul.003G015200	2.04768	No functional annotations for this locus	61	Phvul.002G029900	1.74523	No functional annotations for this locus
	62	Phvul.002G214100	2.02056	Glutamine synthetase	62	Phvul.003G015300	2.19932	No functional annotations for this locus	62	Phvul.002G031100	1.546	Cold-regulated protein 15B
	63	Phvul.002G214300	1.75104	UDP-glucuronosyl and UDP-glucosyl transferase. predicted: UDP-glucose:flavonoid 3-O-glucosyltransferase	63	Phvul.003G019100	1.96611	Cleavage and polyadenylation specificity factor	63	Phvul.002G037900	1.46684	DEAD/DEAH box helicase, ATP-dependent RNA helicase
	64	Phvul.002G218700	237.653	Anthocyanidin reductase	64	Phvul.003G020800	1.66017	Caleosin related protein	64	Phvul.002G038600	5.98872	Naringenin-chalcone synthase
	65	Phvul.002G219400	3.57333	Pentatricopeptide repeat (RNA editing)	65	Phvul.003G020900	35.0178	No functional annotations for this locus	65	Phvul.002G038700	18.33	Naringenin-chalcone synthase
	66	Phvul.002G221300	1.85742	Armadillo/beta-catenin repeat family protein	66	Phvul.003G021000	2.75017	Divergent CCT motif, tify domain, protein binding	66	Phvul.002G038800	7.1608	Chalcone and stilbene synthases
	67	Phvul.002G225300	2.66588	Pentatricopeptide repeat (RNA editing)	67	Phvul.003G021900	0.7/0.0	UDP-glucoronosyl and UDP-glucosyl transferase	67	Phvul.002G039100	11.4347	Naringenin-chalcone synthase
	68	Phvul.002G235600	1.63328	Glutamate/gamma-aminobutyrate anti-porter, amino acid transporter	68	Phvul.003G023000	1.82781	Cellulose synthase (UDP-forming) activity	68	Phvul.002G039200	26.0793	Chalcone and stilbene synthases
	69	Phvul.002G235700	2.04061	Kelch motif	69	Phvul.003G039500	3.35055	No functional annotations for this locus	69	Phvul.002G039300	19.1163	Naringenin-chalcone synthase
	70	Phvul.002G235900	2.91445	Acyl-CoA synthetase, AMP-binding enzyme	70	Phvul.003G046100	1.81137	Plant transposase (Ptta/En/Spm family)	70	Phvul.002G040100	4.39592	4-Coumarate-CoA ligase, AMP-binding enzyme
	71	Phvul.002G260400	6.74481	Na+/K+ ATPase, ATPase activity, coupled to transmembrane movement of ions, phosphorylative mechanism	71	Phvul.003G062600	5.48038	Leucine rich repeat receptor-like protein kinase	71	Phvul.002G043800	1.52189	Myosin, KIP1-like protein
	72	Phvul.002G261900	2.37442	Domain of unknown function (DUF966)	72	Phvul.003G066500	29.9935	Cysteine-type endopeptidase inhibitor activity	72	Phvul.002G057800	1.58354	Agenet domain, RNA binding
	73	Phvul.002G263700	1.83351	Cytochrome P450 71A1 (trans-cinnamic acid 4-hydrolase)	73	Phvul.003G066600	42.228	Cysteine-type endopeptidase inhibitor activity	73	Phvul.002G071900	1.50684	RNA recognition motif, RNA-binding protein 25
	74	Phvul.002G269900	1.67739	DnaJ homolog subfamily C member	74	Phvul.003G071300,Phvul.003G071600	75.8996	Glutathione S-transferase / mitochondrial 28S ribosomal protein S27	74	Phvul.002G084500	1.62019	Ribonuclease T2 family
	75	Phvul.002G276500,Phvul.002G276600	2.91387	Chalcone-flavanone isomerase / leucine rich repeat N-terminal domain	75	Phvul.003G077400	3.77059	Protein of unknown function (DUF1084)	75	Phvul.002G085500	1.74599	60S ribosomal protein L34
	76	Phvul.002G289100	2.89874	Beta-tubulin	76	Phvul.003G096300	2.15159	Protein of unknown function (DUF581)	76	Phvul.002G092100	0.4/0.0	MYB-like DNA-binding protein MYB
	77	Phvul.002G313600	16.7248	GTPase Rab5/YPT51 and related small G protein superfamily GTPases	77	Phvul.003G096700	1.69317	Late embryogenesis abundant protein	77	Phvul.002G104500	1.45754	DNA-directed RNA polymerase II
	78	Phvul.002G316200	2.71325	Kinesin motor domain, microtubule-based movement	78	Phvul.003G098100	1.71961	Inhibitor of apoptosis, predicted E3 ubiquitin ligase	78	Phvul.002G104800	3.90944	No functional annotations for this locus
	79	Phvul.003G005700	1.57909	Endo-1,4-beta-glucanase	79	Phvul.003G119100	1.74088	Vacuolar protein sorting-associated protein (VPS13)	79	Phvul.002G108900	1.8734	Phosphatidylinositol 3- and 4-kinase, histone acetyltransferase SAGA, transformation/transcription domain-associated protein
	80	Phvul.003G011800	1.49591	Oxidoreductase, 2-oxoglutarate-Fe(II) oxygenase family protein	80	Phvul.003G127500	1.75154	Sucrose synthase	80	Phvul.002G111900	1.78567	Cytochrome P450 CYP2 subfamily
	81	Phvul.003G019100	1.88442	Cleavage and polyadenylation specificity factor	81	Phvul.003G148600	149.478	Serine/threonine protein kinase	81	Phvul.002G127300	1.7962	Formin-like protein 17-related
	82	Phvul.003G021000	2.27094	Divergent CCT motif, tify domain, protein binding	82	Phvul.003G152200	3.39075	No functional annotations for this locus	82	Phvul.002G127400	2.06654	Transcription initiation factor TFIID
	83	Phvul.003G023000	1.90162	Cellulose synthase (UDP-forming) activity	83	Phvul.003G164900	2.703	Protein involved in vacuolar polyphosphate accumulation, contains SPX domain	83	Phvul.002G132100,Phvul.002G132200	4.81272	UDP-glucosyltransferase (predicted anthocyanin 3'-O-beta-glucosyltransferase)
	84	Phvul.003G028600	1.8491	Aspartyl proteases, chloroplast nucleoid DNA-binding-related	84	Phvul.003G165100	7.02408	TBC1 domain family member GTPase-activating protein	84	Phvul.002G132800	1.65789	LrgB-like family
	85	Phvul.003G041200	1.56428	Cytochrome P450, beta-carotene 15,15'-monooxygenase	85	Phvul.003G172500	1.91474	Myosin assembly protein/sexual cycle protein and related protein	85	Phvul.002G140800	2.27693	Photosystem I subunit X
	86	Phvul.003G042300	2.69891	Calcineurin-like phosphoesterase, purple acid phosphatase	86	Phvul.003G174200	21.6661	No functional annotations for this locus	86	Phvul.002G143100	2.45744	Ultrahigh sulfur keratin-associated protein
	87	Phvul.003G062600	8.86966	Leucine-rich repeat receptor-like protein kinase	87	Phvul.003G186700	2.37827	No functional annotations for this locus	87	Phvul.002G144800	1.94938	Cinnamyl alcohol dehydrogenase
	88	Phvul.003G066500	7.94328	Cysteine-type endopeptidase inhibitor activity	88	Phvul.003G192700	2.10433	Prohibitins and stomatins of the PID superfamily	88	Phvul.002G150000	1.74278	ATPase activity, peptide exporter, ABC superfamily
	89	Phvul.003G066600	18.7473	Cysteine-type endopeptidase inhibitor activity	89	Phvul.003G220400	1.75878	Glycosyl transferase family 8	89	Phvul.002G152700	4.44998	Leucoanthocyanidin dioxygenase or leucocyanidin oxygenase or anthocyanidin synthase, iron/ascorbate family oxidoreductases
	90	Phvul.003G069900,Phvul.003G070000	1.91925	H+/oligopeptide symporter	90	Phvul.003G221100	39.9767	EamA-like transporter family	90	Phvul.002G156900	1.65172	Cation transport ATPase
	91	Phvul.003G071300,Phvul.003G071600	146.923	Glutathione S-transferase / mitochondrial 28S ribosomal protein S27	91	Phvul.003G222400	41.9413	MYB-like DNA-binding protein MYB	91	Phvul.002G163500	1.6/0.0	MYB-like DNA-binding protein MYB
	92	Phvul.003G077400	2.83786	Protein of unknown function (DUF1084)	92	Phvul.003G225100	1.52882	Glutamate dehydrogenase (NAD(P)(+))	92	Phvul.002G170200	2.00618	Regulation of transcription, DNA-dependent, no apical meristem (NAM) protein
	93	Phvul.003G080800	1.7509	Phytepsin, aspartyl proteases	93	Phvul.003G228400	0.9/0.0	Leptin receptor gene-related protein, vacuolar protein sorting 55	93	Phvul.002G175900	9.30561	Divergent PAP2 family
	94	Phvul.003G090100	5.4878	No functional annotations for this locus	94	Phvul.003G238700	2.16803	GH3 auxin-responsive promoter	94	Phvul.002G176300	1.79656	Cation efflux protein/zinc transporter
	95	Phvul.003G096300	3.29857	Protein of unknown function (DUF581)	95	Phvul.003G240800	1.54374	Cysteine protease family C1-related (storage protein degradation)	95	Phvul.002G188600	1.73627	Cellulose synthase (UDP-forming)
	96	Phvul.003G105800	2.05628	No functional annotations for this locus	96	Phvul.003G250100	3.56174	Cysteine-rich secretory protein-related, pathogenesis-related protein	96	Phvul.002G189700	1.8231	Ubiquitin-protein ligase
	97	Phvul.003G124200	1.5/0.0	No functional annotations for this locus	97	Phvul.003G252400	3.23849	Serine/threonine-protein kinase RIO, zinc-finger double-stranded RNA-binding	97	Phvul.002G191300	1.84872	DNA binding helicase
	98	Phvul.003G127500	1.84626	Sucrose synthase	98	Phvul.003G261900	19.476	Flavanone 3-dioxygenase or flavanone 3-hydroxylase	98	Phvul.002G201700	1.54178	Polygalacturonase inhibitor 1-related
	99	Phvul.003G151600	1.9801	Sterol desaturase, fatty acid biosynthetic process	99	Phvul.003G267100	1.54181	Zinc finger, C3HC4 type (RING finger)	99	Phvul.002G211100	1.56662	No functional annotations for this locus
	100	Phvul.003G152200	99.397	No functional annotations for this locus	100	Phvul.003G277000	1.58001	Aspartic-type endopeptidase activity	100	Phvul.002G215000	2.18549	Leucine rich repeat receptor-like protein kinase
	101	Phvul.003G154800	1.7438	Molecular chaperones GRP78/BiP/KAR2, HSP70 superfamily	101	Phvul.004G005800	9.05603	Cytochrome P450	101	Phvul.002G218700	7.02966	Anthocyanidin reductase
	102	Phvul.003G164900	2.29823	Protein involved in vacuolar polyphosphate accumulation, contains SPX domain	102	Phvul.004G006500	1.57254	Sucrase/ferredoxin-like	102	Phvul.002G232200	1.56521	HOMEOBOX transcription factor, sequence-specific DNA binding
	103	Phvul.003G165100	9.96257	TBC1 domain family member GTPase-activating protein	103	Phvul.004G032900	1.54321	Chorismate mutase	103	Phvul.002G239800	2.09169	Cupin, nutrient reservoir activity
	104	Phvul.003G167800	1.77439	TBC1 domain family member GTPase-activating protein	104	Phvul.004G045000	2.08473	Uncharacterized	104	Phvul.002G243300	2.40339	GDSL-like lipase/acylhydrolase, lateral signaling target protein 2
	105	Phvul.003G168800	1.73763	Raffinose synthase or seed imbibition protein Sip1	105	Phvul.004G057100	2.00697	Galactosyltransferase, protein glycosylation	105	Phvul.002G245500	1.65175	Apoptosis inhibitor 5-related
	106	Phvul.003G174200	80.0526	No functional annotations for this locus	106	Phvul.004G085100	1.66023	Sucrose transporter	106	Phvul.002G247600	1.51759	Calpain, cytosolic Ca2+-dependent cysteine protease
	107	Phvul.003G179100	1.65852	Kinesin-like protein, microtubule-based movement	107	Phvul.004G100800	1.68655	Multidrug resistance-associated protein/mitoxantrone resistance protein, ABC superfamily	107	Phvul.002G250700	1.63557	Plastocyanin-like domain, electron carrier activity
	108	Phvul.003G186700	2.37824	No functional annotations for this locus	108	Phvul.004G129400	1.77799	Molecular chaperone (small heat-shock protein Hsp26/Hsp42)	108	Phvul.002G258500	1.76646	Cellulase (glycosyl hydrolase family 5)
	109	Phvul.003G199200	1.88116	Ubiquitin-protein ligase activity	109	Phvul.004G133900	1.76089	Bowman-Birk serine protease inhibitor family	109	Phvul.002G260400	1.98924	Na+/K+ ATPase, ATPase activity, coupled to transmembrane movement of ions, phosphorylative mechanism
	110	Phvul.003G212100,Phvul.003G212200	1.64185	No functional annotations for this locus / GRAS domain family	110	Phvul.004G134000	1.64998	Bowman-Birk serine protease inhibitor family	110	Phvul.002G266300	1.68811	No functional annotations for this locus
	111	Phvul.003G215600	1.71464	No functional annotations for this locus	111	Phvul.004G134100	1.91936	Bowman-Birk serine protease inhibitor family	111	Phvul.002G296300	1.62996	KIP1-like protein, E3 ubiquitin ligase involved in syntaxin degradation
	112	Phvul.003G221100	18.5193	EamA-like transporter family	112	Phvul.004G144400	13.4405	Glutamate decarboxylase	112	Phvul.002G301600	1.46897	NAD(P)-binding Rossmann-fold superfamily protein
	113	Phvul.003G222400	41.2048	MYB-like DNA-binding protein MYB	113	Phvul.004G145500	2.08852	Aldo-keto reductase	113	Phvul.002G313600	3.20929	GTPase Rab5/YPT51 and related small G protein superfamily GTPases
	114	Phvul.003G228400	2.4/0.0	Leptin receptor gene-related protein, vacuolar protein sorting 55	114	Phvul.004G162300	4.09307	Coniferyl-aldehyde dehydrogenase	114	Phvul.002G314300	1.573	Serine incorporator (Serinc)
	115	Phvul.003G240800	2.1067	Cysteine protease family C1-related (storage protein degradation)	115	Phvul.005G006600	3.34648	Vacuolar sorting protein 9 (VPS9) domain, RAB GDP/GTP exchange factor	115	Phvul.002G324500	1.91469	Transcription factor/nuclear export subunit protein 2, THO2 protein
	116	Phvul.003G249600	1.6088	Family not named, signal transducer activity, response to light stimulus	116	Phvul.005G008200	52.0441	Beta-fructofuranosidase activity	116	Phvul.003G005800	2.60843	Family not named
	117	Phvul.003G250100	3.62773	Cysteine-rich secretory protein related, pathogenesis-related protein	117	Phvul.005G013800	2.68773	No functional annotations for this locus	117	Phvul.003G008900	1.58507	Mucin-like protein
	118	Phvul.003G252400	3.23448	Serine/threonine protein kinase RIO, zinc-finger double-stranded RNA-binding	118	Phvul.005G021100,Phvul.005G021200	2.66215	ATP dependent DNA ligase	118	Phvul.003G011500	2.23673	Leucine rich repeat receptor-like protein kinase
	119	Phvul.003G261900	21.3883	Flavanone 3-dioxygenase or flavanone 3-hydroxylase	119	Phvul.005G039300	8.53274	Flavanone 3-hydroxylase, iron/ascorbate family oxidoreductases	119	Phvul.003G011800	1.52902	Oxidoreductase, 2-oxoglutarate-Fe(II) oxygenase family protein
	120	Phvul.003G263300	3.88222	Predicted RNA-binding protein containing PIN domain and invovled in translation or RNA processing	120	Phvul.005G045700	1.5239	Uncharacterized conserved coiled-coil protein, nucleoprotein TPR-related	120	Phvul.003G020500	1.82054	Plant seed peroxygenase / soybean peroxygenase
	121	Phvul.003G271800	1.52924	Hydroxymethylglutaryl-CoA reductase (NADPH)	121	Phvul.005G086600	1.46774	Voltage and ligand gated potassium channel	121	Phvul.003G020700	1.68741	Caleosin related protein
	122	Phvul.003G275100	1.4999	RNA processing protein LD23810P, predicted splicing regulator	122	Phvul.005G114100	15.7761	MYB-like DNA-binding protein MYB	122	Phvul.003G020800	1.58861	Caleosin related protein
	123	Phvul.003G277000	1.58888	Aspartic-type endopeptidase activity	123	Phvul.005G124200	1.66948	ABA responsive element binding factor	123	Phvul.003G024000	1.62157	Leucine rich repeat receptor-like protein kinase
	124	Phvul.003G277600	2.89728	Pectin acetylesterase and similar proteins	124	Phvul.005G133800	72.3558	No functional annotations for this locus	124	Phvul.003G028300	1.57885	Mediator complex subunit 25 von Willebrand factor type A
	125	Phvul.003G288100	1.99584	UDP-glucoronosyl and UDP-glucosyl transferase, putative anthocyanidin glycosyltransferase	125	Phvul.005G168900	10.8245	Transcription factor HEX, contains HOX and HALZ domains	125	Phvul.003G045600	1.68756	Regulation of transcription, DNA-dependent, No apical meristem (NAM) protein
	126	Phvul.003G291500	2.77826	Transcriptional regulator DELLA protein (DELLA: negative regulators of gibberellic acid), plant signaling	126	Phvul.005G170900	10.3754	GTPase Rab5/YPT51 and related small G protein	126	Phvul.003G045700	1.46997	Predicted DNA-binding protein, contains SAP domain
	127	Phvul.004G001700	1.61179	No functional annotations for this locus	127	Phvul.006G000100	12.4671	OPT oligopeptide transporter protein	127	Phvul.003G062600	5.85238	Leucine rich repeat receptor-like protein kinase
	128	Phvul.004G002000	1.8192	PB1 domain	128	Phvul.006G007400	1.82093	Ankyrin repeat protein	128	Phvul.003G100200	2.21373	Global transcription activator SNF2L2 (ATP-dependent helicase SMARCA2)
	129	Phvul.004G002100	1.55803	Ribosomal protein L10	129	Phvul.006G017800	2.12843	Anaphase-promoting complex (APC), subunit 11, (RING finger)	129	Phvul.003G103100	1.77272	Zinc finger CW-type coiled-coil domain protein 3
	130	Phvul.004G006500	1.62917	Sucrase/ferredoxin-like	130	Phvul.006G022500	2.58091	3-Hydroxyisobutyryl-CoA hydrolase	130	Phvul.003G119100	2.00292	Vacuolar protein sorting-associated protein (VPS13)
	131	Phvul.004G006700	1.59953	RNA-binding protein musashi/mRNA cleavage and polyadenylation factor I complex	131	Phvul.006G026300	1.68015	No functional annotations for this locus	131	Phvul.003G128800	1.58338	Auxin response factor, regulation of transcription, DNA-dependent
	132	Phvul.004G011600	1.5541	ATP-dependent RNA helicase	132	Phvul.006G027800	1.89085	Apoptotic ATPase	132	Phvul.003G142700	1.75714	Cation transport ATPase, Cd2+/Zn2+-exporting ATPase
	133	Phvul.004G012500	1.54188	Flavonol reductase/cinnamoyl-CoA reductase	133	Phvul.006G027900	2.2631	Apoptotic ATPase	133	Phvul.003G148600	98.3501	Serine/threonine protein kinase
	134	Phvul.004G019900	2.15902	Gibberellic acid regulated protein	134	Phvul.006G028100	1.784	Cytochrome P450 71D9 (oxidoreductase activity)	134	Phvul.003G154200	2.09045	Ca2+/calmodulin-dependent protein phosphatase (calcineurin subunit B)
	135	Phvul.004G031300	1.49062	No functional annotations for this locus	135	Phvul.006G028700	80.2191	Multidrug resistance protein, MATE efflux family protein	135	Phvul.003G154800	1.61416	Molecular chaperones GRP78/BiP/KAR2, HSP70 superfamily
	136	Phvul.004G035000	1.85936	Acetyl-CoA carboxylase	136	Phvul.006G028800	1.68398	Polygalacturonase activity	136	Phvul.003G157600	1.58044	FIP1 motif
	137	Phvul.004G042600	1.5531	Pollen proteins Ole e I like	137	Phvul.006G066200	23.9911	RBR family (RING finger AND IBR domain containing)	137	Phvul.003G159500	2.62312	WD40 repeat protein
	138	Phvul.004G042800	2.95317	Pollen proteins Ole e I like	138	Phvul.006G097300	75.3676	No functional annotations for this locus	138	Phvul.003G164900	3.21067	Protein involved in vacuolar polyphosphate accumulation, contains SPX domain
	139	Phvul.004G045600	1.84127	RING zinc finger protein	139	Phvul.006G114800	13.0456	MYB-like DNA-binding protein MYB	139	Phvul.003G165100	63.0471	TBC1 domain family member GTPase-activating protein
	140	Phvul.004G090200	1.49048	Methionine gamma-lyase	140	Phvul.006G116100	2.45992	Auxin responsive protein	140	Phvul.003G168600	1.47276	No functional annotations for this locus
	141	Phvul.004G094500	2.97072	No functional annotations for this locus	141	Phvul.006G125400	1.52609	D-Lactate dehydrogeanse	141	Phvul.003G168800	1.54739	Raffinose synthase or seed imbibition protein Sip1
	142	Phvul.004G094600	1.96807	ABA/WDS induced protein, response to stress	142	Phvul.006G143500	2.47777	Fumarylacetoacetase	142	Phvul.003G168900	2.5883	Telomere-associated protein RIF1
	143	Phvul.004G100800	1.88076	Multidrug resistance-associated protein/mitoxantrone resistance protein, ABC superfamily	143	Phvul.006G143700	3.99877	Plastocyanin-like domain, electron carrier activity	143	Phvul.003G172500	1.55399	Myosin assembly protein/sexual cycle protein and related protein
	144	Phvul.004G130100	1.55576	No functional annotations for this locus	144	Phvul.006G148200	5.88028	No functional annotations for this locus	144	Phvul.003G174200	22.6288	No functional annotations for this locus
	145	Phvul.004G144400	12.2513	Glutamate decarboxylase	145	Phvul.006G167700	2.38779	Probable membrane protein DUF221 (predicted: early-responsive to dehydration stress)	145	Phvul.003G177700	1.62848	No functional annotations for this locus
	146	Phvul.004G149000	1.76512	Molecular chaperone (DnaJ superfamily)	146	Phvul.006G167800	2.47655	Galactosyltransferase activity, protein glycosylation	146	Phvul.003G178200	1.89081	Prephenate dehydrogenase (NADP(+))
	147	Phvul.004G157900	2.79096	No functional annotations for this locus	147	Phvul.006G175000	1.62354	No functional annotations for this locus	147	Phvul.003G185600	1.55617	Dentin sialophosphoprotein-like protein
	148	Phvul.004G163300	4.5465	Heat stress transcription factor	148	Phvul.006G175500	45.4745	Cysteine protease family C1-related	148	Phvul.003G186700	1.97527	No functional annotations for this locus
	149	Phvul.005G006600	4.10622	Vacuolar sorting protein 9 (VPS9) domain, RAB GDP/GTP exchange factor	149	Phvul.006G198600	3.12663	Sugar transporter/spinster transmembrane protein	149	Phvul.003G187800	2.05269	Transcription factor Abd-B, contains HOX domain, formin-related
	150	Phvul.005G012400	16.9373	Permease of the major facilitator superfamily, membrane transporter	150	Phvul.006G201800	6.77226	COPI associated protein (ADP ribosylation factor (ARF)-dependent adaptor protein involved in membrane traffic), signaling	150	Phvul.003G191600	1.64282	ATP-binding cassette transporter subfamily A (ABCA), lipid exporter ABCA1 and related proteins, ABC superfamily
	151	Phvul.005G017100	1.76094	No functional annotations for this locus	151	Phvul.007G008500	3.42186	Chalcone-flavanone isomerase	151	Phvul.003G192500	2.01657	Synaptotagmin, protein binding, plant phosphoribosyltransferase C-terminal
	152	Phvul.005G018000,Phvul.005G018100	4.57166	No functional annotations for this locus	152	Phvul.007G008600	2.90148	Chalcone-flavanone isomerase	152	Phvul.003G194100	2.54737	Calcium-dependent protein kinase 10-related
	153	Phvul.005G021100,Phvul.005G021200	2.1876	ATP dependent DNA ligase	153	Phvul.007G010900	1.55268	F-box domain	153	Phvul.003G196300	1.97608	Response regulator of two-component system, phosphorelay signal transduction system
	154	Phvul.005G039100	2.05888	Glycosyl hydrolase, beta-glucosidase, lactase phlorizin hydrolase	154	Phvul.007G032900	2.50048	Amino acid transporter	154	Phvul.003G202300	1.72697	No functional annotations for this locus
	155	Phvul.005G039300	2.97707	Flavanone 3-hydroxylase, iron/ascorbate family oxidoreductases	155	Phvul.007G059700	1.97289	Cupin, nutrient reservoir activity	155	Phvul.003G204400	1.68451	Ferric reductase, NADH/NADPH oxidase and related proteins
	156	Phvul.005G054500	1.47477	Kinesin, microtubule-based movement	156	Phvul.007G060000	2.01642	Cupin, nutrient reservoir activity	156	Phvul.003G207200	1.49801	Cysteine-type endopeptidase activity
	157	Phvul.005G055500	1.79259	Ribosomal protein L7AE family member	157	Phvul.007G072200	34.8979	No functional annotations for this locus	157	Phvul.003G208300	2.06052	Chaperone activity of BC1 complex (CABC1)-related
	158	Phvul.005G085900	1.71418	Myosin class V heavy chain	158	Phvul.007G080800	2.26243	Sterol 3-beta-glucosyltransferase	158	Phvul.003G219200	3.25111	Protease inhibitor/seed storage/LTP family
	159	Phvul.005G086600	1.63967	Voltage and ligand gated potassium channel	159	Phvul.007G094200	1.48124	Chorismate synthase	159	Phvul.003G221100	1.9018	EamA-like transporter family
	160	Phvul.005G092900	2.36606	No functional annotations for this locus	160	Phvul.007G102100	11.3918	Leucoanthocyanidin reductase, NAD dependent epimerase/dehydratase, NmrA-like family	160	Phvul.003G221300	1.59728	Agenet domain, RNA binding
	161	Phvul.005G114100	18.2938	MYB-like DNA-binding protein MYB	161	Phvul.007G138300	2.3038	Oleosin, monolayer-surrounded lipid storage body	161	Phvul.003G244200	1.88201	No functional annotations for this locus
	162	Phvul.005G134200	2.42377	Triose-phosphate transporter	162	Phvul.007G142700,Phvul.007G142900	2.60443	No functional annotations for this locus / alanyl-tRNA aminoacylation	162	Phvul.003G251300	2.02322	Fatty acyl-CoA elongase/polyunsaturated fatty acid specific elongation enzyme
	163	Phvul.005G168900	25.0264	Transcription factor HEX, contains HOX and HALZ domains	163	Phvul.007G150500	23.627	Phenylalanine ammonia-lyase	163	Phvul.003G252700	1.57828	Acidic leucine-rich nuclear phosphoprotein 32
	164	Phvul.005G170900	7.2305	GTPase Rab5/YPT51 and related small G protein	164	Phvul.007G171300,Phvul.007G171400	2.57769	DNA binding transcription factor/helix-loop-helix protein	164	Phvul.003G263900	1.61304	Sexual differentiation process protein ISP4
	165	Phvul.005G173600	1.57024	Pleiotropic drug resistance proteins (PDR1-15), ABC superfamily	165	Phvul.007G182200	2.04293	Sodium/hydrogen exchanger	165	Phvul.003G275700	1.52246	P-type ATPase
	166	Phvul.006G000100	13.3804	OPT oligopeptide transporter protein	166	Phvul.007G186700	2.06054	Trihelix DNA-binding transcription factor GT-2	166	Phvul.003G276600	1.74009	Pre-mRNA processing protein PRP39-related
	167	Phvul.006G005300	1.99151	RNA-binding protein musashi/mRNA cleavage and polyadenylation factor I complex, subunit HRP1	167	Phvul.007G192800	1.79599	Cupin, nutrient reservoir activity	167	Phvul.004G001700	1.84441	No functional annotations for this locus
	168	Phvul.006G007400	1.92022	Ankyrin repeat protein	168	Phvul.007G195200	3.50761	Sorting and assembly machinery (SAM50) protein	168	Phvul.004G017600	1.94283	Histone acetyltransferase
	169	Phvul.006G011100	2.04932	Late embryogenesis abundant protein (prevent protein aggregation due to stress)	169	Phvul.007G211000	88.3946	No functional annotations for this locus	169	Phvul.004G019400	1.56433	Transcription elongation factor B polypeptide 3
	170	Phvul.006G022500	3.414	3-Hydroxyisobutyryl-CoA hydrolase	170	Phvul.007G225300	1.45176	Exostosin(heparan sulfate glycosyltransferase)-related	170	Phvul.004G022500	1.49495	Mannosyl-oligosaccharide 1,3-1,6-alpha-mannosidase
	171	Phvul.006G027900	1.99014	Apoptotic ATPase	171	Phvul.007G226800	1.94701	Condensation domain	171	Phvul.004G023100	1.61652	Multidrug/pheromone exporter, ABC superfamily
	172	Phvul.006G028100	1.48698	Cytochrome P450 71D9 (oxidoreductase activity)	172	Phvul.007G234800	1.59995	Histone-like transcription factor (CBF/NF-Y) and archaeal histone	172	Phvul.004G026600	1.73695	No functional annotations for this locus
	173	Phvul.006G069600	2.38935	Mitogen-activated kinase kinase kianse	173	Phvul.007G260200	2.22175	MUTT/nudix hydrolase (RNA editing)	173	Phvul.004G031300	1.80674	No functional annotations for this locus
	174	Phvul.006G076600	2.15613	Serine/threonine protein kinase PTK1,2/STK1,2	174	Phvul.007G269200	2.41462	Uncharacterized conserved protein	174	Phvul.004G031400	2.51469	No functional annotations for this locus
	175	Phvul.006G097300	253.789	No functional annotations for this locus	175	Phvul.008G014800	1.83035	F-box domain	175	Phvul.004G034200	1.66324	Polygalacturonate 4-alpha-galacturonosyltransferase
	176	Phvul.006G114800	54.2856	MYB-like DNA-binding protein MYB	176	Phvul.008G020200	1.85724	Allene oxide cyclase, jasmonate biosynthesis, response to wounding	176	Phvul.004G038800	1.56542	Leucine rich repeat receptor-like protein kinase
	177	Phvul.006G139100	2.84516	Protease inhibitor/seed storage/LTP family	177	Phvul.008G031700	1.62339	Multidrug resistance protein, drug transmembrane transporter activity	177	Phvul.004G045000	1.46919	Uncharacterized
	178	Phvul.006G143500	2.56475	Fumarylacetoacetase	178	Phvul.008G032000	2.09047	Transferase activity, transferring acyl groups other than amino-acyl groups (predicted: anthocyanin malonyltransferase)	178	Phvul.004G056600	2.14226	DNA-binding storekeeper protein-like protein-related
	179	Phvul.006G143700	3.31354	Plastocyanin-like domain, electron carrier activity	179	Phvul.008G094900	5.02452	Ammonium transmembrane transporter	179	Phvul.004G078400	1.90527	Pyruvate kinase
	180	Phvul.006G143800	2.84588	Protein of unknown function (DUF506)	180	Phvul.008G103400	64.6751	Predicted: Ubiquitin-protein ligase	180	Phvul.004G086800	2.27261	Senescence regulator
	181	Phvul.006G153400	1.57842	Chloroplast-targeted copper chaperone	181	Phvul.008G148700	1.56274	Glucose-6-phosphate dehydrogenase	181	Phvul.004G090800	2.41905	Peroxidase
	182	Phvul.006G167700	1.92694	Probable membrane protein DUF221 (predicted: early-responsive to dehydration stress)	182	Phvul.008G152300	0.7/0.0	NHL repeat-containing protein	182	Phvul.004G094700	3.11467	Small heat-shock protein (HSP20) family
	183	Phvul.006G167800	4.58294	Galactosyltransferase activity, protein glycosylation	183	Phvul.008G169400	3.78064	Glycerol-3-phosphate 1-O-acyltransferase	183	Phvul.004G097500	1.68701	SKP1-interacting partner 15
	184	Phvul.006G175500	104.238	Cysteine protease family C1-related	184	Phvul.008G171300	5.12801	Glucan 1,3-beta-glucosidase (starch and sucrose metabolism)	184	Phvul.004G097700	2.14335	No functional annotations for this locus
	185	Phvul.006G178100	3.13379	THO complex subunit 7	185	Phvul.008G173200	1.55077	Hexose sugar (and other) transporter	185	Phvul.004G100900	1.53325	Multidrug resistance-associated protein/mitoxantrone resistance protein, ABC superfamily
	186	Phvul.006G198600	3.78724	Sugar transporter/spinster transmembrane protein	186	Phvul.008G176200	1.53979	3-Deoxy-D-arabino-heptulosonate 7-phosphate synthase (shikimate pathway)	186	Phvul.004G108900	1.44236	Beta-carotene hydroxylase
	187	Phvul.006G201800	6.3497	COPI associated protein (ADP ribosylation factor (ARF)-dependent adaptor protein involved in membrane traffic), signaling	187	Phvul.008G184800	1.95999	Helix-loop-helix DNA-binding domain	187	Phvul.004G111400	1.67268	No functional annotations for this locus
	188	Phvul.006G202500	1.5704	Heat shock protein binding	188	Phvul.008G186600	4.76104	Hydrolase, alpha/beta fold family protein (predicted methylesterase, cell wall)	188	Phvul.004G114300	2.71198	Cytochrome P450
	189	Phvul.007G008500	5.57559	Chalcone-flavanone isomerase	189	Phvul.008G188200	1.75802	Ribonuclease P, tRNA processing	189	Phvul.004G117100	2.43318	mRNA cleavage and polyadenylation factor I complex, subunit RNA15
	190	Phvul.007G008600	1.53395	Chalcone-flavanone isomerase	190	Phvul.008G191200	20.3464	No functional annotations for this locus	190	Phvul.004G123200	1.6404	No functional annotations for this locus
	191	Phvul.007G032900	2.21217	Amino acid transporter	191	Phvul.008G197000	84.1364	Multidrug resistance protein, MATE efflux family protein, drug transmembrane transporter activity	191	Phvul.004G129100	1.52446	DnaJ domain, family not named
	192	Phvul.007G045600	34.7383	GTP-binding ADP-ribosylation factor-like protein	192	Phvul.008G202900	6.60768	Hydroxymethylglutaryl-CoA lyase (branched amino acids catabolism)	192	Phvul.004G133900	1.65011	Bowman-Birk serine protease inhibitor family
	193	Phvul.007G064800	1.5046	Gibberellic acid-44 dioxygenase	193	Phvul.008G204400	6.45353	No functional annotations for this locus	193	Phvul.004G134000	1.73124	Bowman-Birk serine protease inhibitor family
	194	Phvul.007G072200	113.262	No functional annotations for this locus	194	Phvul.008G223600	1.77974	Chaperone HSP104 and related ATP-dependent Clp proteases	194	Phvul.004G134100	1.6027	Bowman-Birk serine protease inhibitor family
	195	Phvul.007G080400	6.22761	ABA/WDS induced protein, response to stress	195	Phvul.008G228000	6.28763	Small heat-shock protein (HSP20)	195	Phvul.004G142400,Phvul.004G142600,Phvul.004G142700	2.11446	Leucine rich repeat receptor-like protein kinase
	196	Phvul.007G080800	2.6929	Sterol 3-beta-glucosyltransferase	196	Phvul.008G243500	24.3467	Protein of unknown function, DUF607	196	Phvul.004G145500	1.80522	Aldo-keto reductase
	197	Phvul.007G102100	4.11148	Leucoanthocyanidin reductase, NAD-dependent epimerase/dehydratase NmrA-like family	197	Phvul.008G243900	1.82683	Protein of unknown function (DUF1191)	197	Phvul.004G156000	1.89411	Acetylglucosaminyltransferase activity, core-2/I-branching enzyme
	198	Phvul.007G120000	1.47871	GDSL-like lipase/acylhydrolase	198	Phvul.008G247400	6.66069	Trans-cinnamate 4-monooxygenase or cinnamate 4-hydroxylase	198	Phvul.004G158800	1.54598	Dehydrin
	199	Phvul.007G131500	1.87623	Receptor-like protein kinase-related	199	Phvul.008G275000	1.91674	Leucine rich repeat receptor-like protein kinase	199	Phvul.004G161500	1.57045	Leucine rich repeat receptor-like protein kinase
	200	Phvul.007G141000	1.77777	No functional annotations for this locus	200	Phvul.008G279800	7.65181	Cellulose synthase (UDP-forming) activity	200	Phvul.004G163600	2.6484	Sugar (and other) transporter
	201	Phvul.007G144000	2.34657	Small nuclear ribonucleoprotein (snRNP)	201	Phvul.008G282800	49.5951	Amino acid transporter	201	Phvul.005G013800	2.51939	No functional annotations for this locus
	202	Phvul.007G150500	26.8638	Phenylalanine ammonia-lyase	202	Phvul.009G024700	1.55318	BURP domain	202	Phvul.005G019000	2.06755	DNA polymerase delta catalytic subunit
	203	Phvul.007G171300,Phvul.007G171400	5.06992	DNA binding transcription factor / helix-loop helix protein	203	Phvul.009G028700	3.41461	Acetyl-CoA carboxylalse, fatty acid biosynthetic process	203	Phvul.005G020800	3.21649	No functional annotations for this locus
	204	Phvul.007G174100	1.5029	Sulfate transporter	204	Phvul.009G029000	1.50674	Phosphoglycerate mutase	204	Phvul.005G021100,Phvul.005G021200	2.63115	ATP dependent DNA ligase
	205	Phvul.007G183300	2.05805	No functional annotations for this locus	205	Phvul.009G032300	12.9912	3-Deoxy-7-phosphoheptulonate synthase (shikimate pathway)	205	Phvul.005G021900	1.57306	Multidrug resistance protein
	206	Phvul.007G198800	1.85453	Predicted: 9-cis-epoxycarotenoid dioxygenase (induced by drought stress, ABA biosynthesis)	206	Phvul.009G044900	2.23206	Late embryogenesis abundant protein	206	Phvul.005G022000	1.54707	Zinc finger (CCCH-type) family protein
	207	Phvul.007G225100	1.49065	Sulfite exporter TauE/SafE	207	Phvul.009G053000	1.56621	Pectinesterase activity, cell wall	207	Phvul.005G023400	1.80469	Polyamine oxidase (propane-1,3-diamine-forming)
	208	Phvul.007G226800	2.18202	Condensation domain	208	Phvul.009G069600	3.39083	Predicted E3 ubiquitin ligase	208	Phvul.005G025000	1.74236	Serine/threonine protein kinase
	209	Phvul.007G235100	1.83795	F-box domain	209	Phvul.009G070200	5.10835	Cytochrome B5, predicted: flavonoid 3',5'-hydroxylase	209	Phvul.005G025500	1.60093	No functional annotations for this locus
	210	Phvul.007G236800	1.72471	Pectate lyase	210	Phvul.009G091500	2.0932	No functional annotations for this locus	210	Phvul.005G042200	1.80836	No functional annotations for this locus
	211	Phvul.007G260200	2.25561	MUTT/nudix hydrolase (RNA editing)	211	Phvul.009G114600	4.37811	No functional annotations for this locus	211	Phvul.005G045500	2.08842	Aspartyl protease
	212	Phvul.007G265400	1.49242	Carotenoid isomerase	212	Phvul.009G130300	7.13672	Leucine rich repeat receptor-like protein kinase	212	Phvul.005G045700	1.61603	Uncharacterized conserved coiled-coil protein, nucleoprotein TPR-related
	213	Phvul.007G269200	11.5765	Uncharacterized conserved protein	213	Phvul.009G135200	1.6403	Organic solute transporter	213	Phvul.005G051600	1.69534	9-Cis-epoxycarotenoid dioxygenase
	214	Phvul.008G014800	2.51261	F-box domain	214	Phvul.009G143100	3.72273	Chalcone-flavanone isomerase	214	Phvul.005G055300	1.50727	Pre-mRNA-splicing helicase BRR3
	215	Phvul.008G020200	6.12761	Allene oxide cyclase, jasmonate biosynthesis, response to wounding	215	Phvul.009G158200	3.55169	MYB-like DNA-binding protein MYB	215	Phvul.005G057400	1.7988	No functional annotations for this locus
	216	Phvul.008G031600	1.75676	Uncharacterized conserved protein	216	Phvul.009G166400	2.06217	PCDC2 (Programmed cell death protein 2)	216	Phvul.005G073200	2.05369	Plastocyanin-like domain, electron carrier activity
	217	Phvul.008G032000	2.51912	Transferase activity, transferring acyl groups other than amino-acyl groups (predicted: anthocyanin malonyltransferase)	217	Phvul.009G192400	3.11978	Flavonoid 3-hydroxylase (F3'H), flavonoid 3'-monooxygenase or flavonoid 3-hydroxylase	217	Phvul.005G079200	1.57391	No functional annotations for this locus
	218	Phvul.008G032400,Phvul.008G032500	1.50485	Transferase activity, transferring acyl groups other than amino-acyl groups	218	Phvul.009G201600	2.04172	P-type ATPase	218	Phvul.005G096300	2.00206	Cold-regulated protein 15B
	219	Phvul.008G041800	7.39626	Helix-loop-helix DNA-binding domain	219	Phvul.009G203500	1.59032	Polygalacturonate 4-alpha-galacturonosyltransferase	219	Phvul.005G099700	1.74916	Glutaredoxin
	220	Phvul.008G044800	1.8652	ATPase family associated with various cellular activities (AAA)	220	Phvul.009G244100	28.5413	Cytochrome P450	220	Phvul.005G100400	1.67523	Leucine rich repeat receptor-like protein kinase
	221	Phvul.008G047700	1.46869	Subtilisin-like protease (plant)	221	Phvul.009G247700	2.75435	Protein phosphatase 2C	221	Phvul.005G118300	2.09874	Acetylglucosaminyltransferase activity, core-2/I-branching enzyme
	222	Phvul.008G078600	1.68755	Membrane transport protein	222	Phvul.009G260800	10.9078	Proton-exporting ATPase, pH regulation, ATP biosynthetic process	222	Phvul.005G139000	1.46856	R-kappa-B and related transcription factors
	223	Phvul.008G091000	2.999	UDP-glucuronosyl and UDP-glucosyl transferase (predicted: anthocyanin 3'-O-beta-glucosyltransferase)	223	Phvul.010G016000	5.07062	RUBISCO	223	Phvul.005G166700	2.2846	Cotton fibre expressed protein
	224	Phvul.008G103400	308.738	Predicted: Ubiquitin-protein ligase	224	Phvul.010G021900	2.21229	No functional annotations for this locus	224	Phvul.005G168900	42.0392	Transcription factor HEX, contains HOX and HALZ domains
	225	Phvul.008G104100	1.5668	GDSL-like lipase/acylhydrolase	225	Phvul.010G075400	1.61891	Glutathione S-transferase	225	Phvul.005G170900	6.61955	GTPase Rab5/YPT51 and related small G protein
	226	Phvul.008G108000	3.50223	Sodium-dependent phosphate transporter	226	Phvul.010G087500	1.77373	Iron/ascorbate family oxidoreductases, predicted gibberellic acid 20-oxidase	226	Phvul.005G174800	1.51588	Late embryogenesis abundant (plants) LEA-related
	227	Phvul.008G141300	24.2585	No functional annotations for this locus	227	Phvul.010G094800,Phvul.010G094900	2.12511	Dehydrogenases with different specificities (predicted: (+)-neomenthol dehydrogenase)	227	Phvul.005G180200	1.38726	No functional annotations for this locus
	228	Phvul.008G169400	6.96943	Glycerol-3-phosphate 1-O-acyltransferase	228	Phvul.010G098300	1.91003	Predicted lipase/calmodulin-binding heat-shock protein	228	Phvul.006G000100	38.6809	OPT oligopeptide transporter protein
	229	Phvul.008G170800	2.27646	Sulfate transporter	229	Phvul.010G118800	1.77225	Subtilisin-like protease (plant)	229	Phvul.006G005300	1.60179	RNA-binding protein musashi/mRNA cleavage and polyadenylation factor I complex, subunit HRP1
	230	Phvul.008G173200	2.21808	Hexose sugar (and other) transporter	230	Phvul.010G120800	4.45346	Inorganic diphosphatase	230	Phvul.006G023700	1.73694	No functional annotations for this locus
	231	Phvul.008G176200	1.61006	3-Deoxy-D-arabino-heptulosonate 7-phosphate synthase (shikimate pathway)	231	Phvul.010G129100	1.5411	Guanosine-3',5'-bis(diphosphate) 3'-pyrophosphohydrolase	231	Phvul.006G028100	1.83047	Cytochrome P450 71D9 (oxidoreductase activity)
	232	Phvul.008G179700	23.0203	No functional annotations for this locus	232	Phvul.010G155300	2.12733	Small heat-shock protein (HSP20) family	232	Phvul.006G033500	1.46169	Protein Mei2, essential for commitment to meiosis, and related proteins
	233	Phvul.008G184800	3.16608	Helix-loop-helix DNA-binding domain	233	Phvul.010G158200	18.0248	Helix-loop-helix DNA-binding domain	233	Phvul.006G043300	1.63688	Nucleolar preribosomal-associated protein 1
	234	Phvul.008G186600	13.4089	Hydrolase, alpha/beta fold family protein (predicted methylesterase, cell wall)	234	Phvul.011G023600	2.81802	No functional annotations for this locus	234	Phvul.006G060500	1.51907	Autoantigen RCD8
	235	Phvul.008G191200	14.8376	No functional annotations for this locus	235	Phvul.011G025600	2.08754	No functional annotations for this locus	235	Phvul.006G069300	1.47495	Asparagine synthase (glutamine-hydrolyzing)
	236	Phvul.008G191300	1.72884	No functional annotations for this locus	236	Phvul.011G046300	13.8501	BURP domain, cell wall	236	Phvul.006G087500	3.04448	Glutathione transferase
	237	Phvul.008G197000	272.07	Multidrug resistance protein, MATE efflux family protein, drug transmembrane transporter activity	237	Phvul.011G048700	1.75037	Non-symbiotic hemoglobin	237	Phvul.006G093600	1.73969	Aspartic-type endopeptidase activity
	238	Phvul.008G200900	2.01527	Domain of unknown function (DUF296)	238	Phvul.011G079600	2.4958	Trafficking protein Mon1	238	Phvul.006G094100,Phvul.006G094200,Phvul.006G094300	1.57446	Zinc finger FYVE domain containing protein
	239	Phvul.008G202900	4.03756	Hydroxymethylglutaryl-CoA lyase (branched amino acids catabolism)	239	Phvul.011G089900	2.00251	Glucomannan 4-beta-mannosyltransferase	239	Phvul.006G096100	2.05319	Copine, protein binding
	240	Phvul.008G204400	9.567	No functional annotations for this locus	240	Phvul.011G091300	2.04159	Stress responsive A/B Barrel Domain	240	Phvul.006G097300	39.9996	No functional annotations for this locus
	241	Phvul.008G212400	1.49505	Family not named	241	Phvul.011G091600	1.63268	Transcriptional activator, NTKL-BINDING PROTEIN 1	241	Phvul.006G097700	1.69591	Diacylglycerol O-acyltransferase
	242	Phvul.008G217300	2.86331	No functional annotations for this locus	242	Phvul.011G100400	1.87373	Strictosidine synthase	242	Phvul.006G113000	1.68428	Eukaryotic translation initiation factor 3 subunit (EIF-3)
	243	Phvul.008G240900	2.42396	No functional annotations for this locus	243	Phvul.011G105600	64.7238	MYB-like DNA-binding protein MYB	243	Phvul.006G114800	3.46762	MYB-like DNA-binding protein MYB
	244	Phvul.008G243500	69.4747	Protein of unknown function, DUF607	244	Phvul.011G121200,Phvul.011G121500	2.01113	No functional annotations for this locus	244	Phvul.006G121700	1.67663	ATP-dependent RNA helicase DDX5/DBP2
	245	Phvul.008G243900	3.0273	Protein of unknown function (DUF1191)	245	Phvul.011G132600	2.09442	No functional annotations for this locus	245	Phvul.006G143700	4.68415	Plastocyanin-like domain, electron carrier activity
	246	Phvul.008G247400	4.60559	Trans-cinnamate 4-monooxygenase or cinnamate 4-hydroxylase	246	Phvul.011G183800,Phvul.011G183900	1.715	Pathogenesis-related protein Bet v I family	246	Phvul.006G147800	1.63405	WRKY DNA -binding domain
	247	Phvul.008G248800	1.76242	Serine/threonine protein kinase	247	Phvul.011G208600,Phvul.011G208700	2.19362	Aspartyl proteases	247	Phvul.006G150100	1.50397	No functional annotations for this locus
	248	Phvul.008G274700	1.61646	Kinesin-like protein	248	Phvul.011G208800	2.0089	Aspartyl proteases	248	Phvul.006G153200	1.54485	Aspartic-type endopeptidase activity
	249	Phvul.008G279800	4.27016	Cellulose synthase (UDP-forming) activity	249	Phvul.L002000	2.54662	Calmodulin and related proteins (EF-hand superfamily)	249	Phvul.006G155500	2.00345	ARM repeat superfamily protein-related
	250	Phvul.008G282800	25.9886	Amino acid transporter	250	Phvul.L005700	21.2787	Flavonol reductase/cinnamoyl-CoA reductase	250	Phvul.006G175500	81.6454	Cysteine protease family C1-related
	251	Phvul.009G014800	2.31518	Glyoxal oxidase N-terminus (lignin degradation)	251	Phvul.L005900	0.6/0.0	Probable calcium-activated outward-rectifying potassium channel	251	Phvul.006G181900	1.5656	Protein of unknown function (DUF679)
	252	Phvul.009G015500	1.86668	Methyltransferase		Unmapped genes			252	Phvul.006G185600	1.48039	Callose synthase, hexosyltransferases
	253	Phvul.009G022200	2.0308	SAM dependent carboxyl methyltransferase	252	XLOC_024378	13.11		253	Phvul.006G216100	1.4813	SOK1 kinase belonging to the STE20/SPS1/GC kinase family
	254	Phvul.009G023700	1.80107	Alternative splicing factor SRp20/9G8 (RRM superfamily)	253	XLOC_028131	3.97619		254	Phvul.007G002400	2.63185	Extensin-like region, structural constituent of cell wall
	255	Phvul.009G025100	1.78665	Cold shock protein, regulation of transcription, DNA-dependent	254	XLOC_028025	3.12402		255	Phvul.007G008500	2.33594	Chalcone-flavanone isomerase
	256	Phvul.009G026400	1.72332	Glycine/serine hydroxymethyltransferase	255	XLOC_007026	2.81207		256	Phvul.007G022100	1.7353	Epididymal membrane protein E9-related
	257	Phvul.009G028700	2.07836	Acetyl-CoA carboxylalse, fatty acid biosynthetic process	256	XLOC_016036	2.64228		257	Phvul.007G023700	1.63521	Amino acid transporter
	258	Phvul.009G032300	7.39588	3-Deoxy-7-phosphoheptulonate synthase (shikimate pathway)	257	XLOC_006763	2.4299		258	Phvul.007G024600	1.69477	RNA polymerase II transcription elongation factor
	259	Phvul.009G034700	1.57944	Serine/threonine protein kinase	258	XLOC_007869	2.31626		259	Phvul.007G032800	1.72573	Amino acid transporter
	260	Phvul.009G038800	1.71821	Copper chaperone	259	XLOC_017429	2.25137		260	Phvul.007G044500	1.71367	Zinc finger protein AZF3-related
	261	Phvul.009G044100	1.85902	No functional annotations for this locus	260	XLOC_017360	2.22637		261	Phvul.007G055400	1.5772	Protein time for coffee
	262	Phvul.009G053000	1.8472	Pectinesterase activity, cell wall	261	XLOC_000657	2.21033		262	Phvul.007G070100	2.02476	Legume lectin domain
	263	Phvul.009G053800	3.12697	Glutamate synthase	262	XLOC_015964	1.82073		263	Phvul.007G070600	1.56354	CCHC-type zinc knuckle protein
	264	Phvul.009G057500	1.7511	Glucose-6-phosphate isomerase					264	Phvul.007G072200	5.76707	No functional annotations for this locus
	265	Phvul.009G069600	9.48117	Predicted E3 ubiquitin ligase					265	Phvul.007G075700	1.5823	ATP-binding cassette transporter
	266	Phvul.009G070200	3.54919	Cytochrome B5, predicted: flavonoid 3',5'-hydroxylase					266	Phvul.007G075900	8.63342	Reticulon-related (plant)
	267	Phvul.009G072900	1.8907	Serine carboxypeptidase I (plants)					267	Phvul.007G078600	1.6179	No functional annotations for this locus
	268	Phvul.009G083500	1.60714	Protein of unknown function (DUF1677)					268	Phvul.007G079200	1.54864	Translation initiation factor IF-2
	269	Phvul.009G086200	1.62464	Cytochrome b5-like Heme/Steroid binding domain					269	Phvul.007G081100	1.56749	No functional annotations for this locus
	270	Phvul.009G091500	4.38115	No functional annotations for this locus					270	Phvul.007G093100	1.61499	Nuclear receptor coregulator SMRT/SMRTER, contains MYB-like domains
	271	Phvul.009G102000	3.0396	Peroxisomal sarcosine oxidase					271	Phvul.007G102100	2.40583	Leucoanthocyanidin reductase, NAD dependent epimerase/dehydratase, NmrA-like family
	272	Phvul.009G103900	1.98089	Protein of unknown function, DUF599					272	Phvul.007G130100	1.78195	No functional annotations for this locus
	273	Phvul.009G114600	10.62	No functional annotations for this locus					273	Phvul.007G130200	1.85568	Membrane transport protein
	274	Phvul.009G118900	2.54995	Aquaporin transporter					274	Phvul.007G137600	1.77548	Anaphase-promoting complex (APC), subunit 11
	275	Phvul.009G128300	1.51177	Protease family S9B,C dipeptidyl-peptidase IV-related					275	Phvul.007G144400	1.47718	Glycosyltransferase family protein 47
	276	Phvul.009G130300	6.26595	Leucine-rich repeat receptor-like protein kinase					276	Phvul.007G145500	1.60708	Predicted E3 ubiquitin ligase
	277	Phvul.009G135200	1.61245	Organic solute transporter					277	Phvul.007G150500	8.07557	Phenylalanine ammonia-lyase
	278	Phvul.009G139100	1.6433	ABC transporter (ATP-binding protein)					278	Phvul.007G160700	1.51424	Lung seven member transmembrane receptor
	279	Phvul.009G143100	3.72375	Chalcone-flavanone isomerase					279	Phvul.007G165300	1.88584	Polygalacturonase activity
	280	Phvul.009G158200	2.68796	MYB-like DNA-binding protein MYB					280	Phvul.007G171300,Phvul.007G171400	19.9164	DNA binding transcription factor / helix-loop helix protein
	281	Phvul.009G166400	1.68676	PCDC2 (programmed cell death protein 2)					281	Phvul.007G174000	1.57958	Centromere protein-related
	282	Phvul.009G187000	1.58592	Protein of unknown function (DUF3223)					282	Phvul.007G175300	2.06627	BEACH domain-containing protein LVSB
	283	Phvul.009G192400	6.78012	Flavonoid 3-hydroxylase (F3'H), flavonoid 3'-monooxygenase or flavonoid 3-hydroxylase					283	Phvul.007G182200	3.53149	Sodium/hydrogen exchanger
	284	Phvul.009G201600	3.78046	P-type ATPase					284	Phvul.007G211000	59.3026	No functional annotations for this locus
	285	Phvul.009G203500	1.60794	Polygalacturonate 4-alpha-galacturonosyltransferase					285	Phvul.007G215600	1.57058	Lipase
	286	Phvul.009G211000	1.88444	Extensin-like protein repeat, cell wall					286	Phvul.007G218500	1.8124	Pectinesterase activity, cell wall
	287	Phvul.009G211300	2.04161	No functional annotations for this locus					287	Phvul.007G225200	1.7114	Late embryogenesis abundant
	288	Phvul.009G224200	1.55048	Plant invertase/pectin methylesterase inhibitor					288	Phvul.007G246700	1.71024	Pectinesterase activity, cell wall
	289	Phvul.009G227100	1.96413	Cysteine protease family C1-related					289	Phvul.007G267500	1.58713	Protein virilizer homolog
	290	Phvul.009G229300	1.56753	Cell wall macromolecule catabolic process					290	Phvul.007G269200	1.62405	Uncharacterized conserved protein
	291	Phvul.009G229500	2.26561	No functional annotations for this locus					291	Phvul.007G269300	1.9336	Aspartyl protease
	292	Phvul.009G231200	2.37752	Survival protein SurE, hydrolase activity					292	Phvul.007G276500	2.13617	No functional annotations for this locus
	293	Phvul.009G234800	3.91375	No functional annotations for this locus					293	Phvul.008G003900	1.50964	No exine formation 1
	294	Phvul.009G241900	3.09421	VQ motif					294	Phvul.008G013700	1.5459	Uncharacterized conserved protein
	295	Phvul.009G242700	2.12567	Cellulose synthase (UDP-forming)					295	Phvul.008G020600	1.65137	Transcription factor/CCAAT displacement protein CDP1
	296	Phvul.009G247700	2.03998	Protein phosphatase 2C					296	Phvul.008G025700	1.83308	Ubiquitin-protein ligase
	297	Phvul.009G253500	2.04637	Karyopherin (importin) alpha					297	Phvul.008G032400,Phvul.008G032500	1.57072	Transferase activity, transferring acyl groups other than amino-acyl groups
	298	Phvul.009G260800	68.311	Proton-exporting ATPase, pH regulation, ATP biosynthetic process					298	Phvul.008G047200	1.88022	Phospholipase A1
	299	Phvul.009G261700	1.70006	Pectinesterase, cell wall					299	Phvul.008G053400	1.44069	Aspartyl protease
	300	Phvul.010G005800	2.18694	GDSL-like lipase/acylhydrolase					300	Phvul.008G059100	1.50172	No functional annotations for this locus
	301	Phvul.010G010400	1.51351	Cytochrome B5-like Heme/Steroid binding domain					301	Phvul.008G061000	1.79926	Transcription-coupled repair protein CSB/RAD26
	302	Phvul.010G049300	2.62413	Hyaluronan / mRNA binding family					302	Phvul.008G073100	2.8296	BON1-associated protein 1-related
	303	Phvul.010G053300	1.93215	Histidine phosphatase superfamily					303	Phvul.008G074600	2.10672	WD domain, G-beta repeat (WD40) // Beige/BEACH domain (Beach)
	304	Phvul.010G075400	1.57461	Glutathione S-transferase					304	Phvul.008G076500	2.41423	Cinnamoyl-CoA reductase
	305	Phvul.010G082300	1.56961	UDP-glucuronate 4-epimerase					305	Phvul.008G084900	2.12536	Transcriptional repressor, ovate
	306	Phvul.010G094800,Phvul.010G094900	2.91153	Dehydrogenases with different specificities (predicted: (+)-neomenthol dehydrogenase)					306	Phvul.008G087600	1.71004	Alanine-glyoxylate aminotransferase
	307	Phvul.010G098300	2.37613	Predicted lipase/calmodulin-binding heat-shock protein					307	Phvul.008G103400	86.032	Predicted: Ubiquitin-protein ligase
	308	Phvul.010G100400	1.68189	Leucine-rich repeat receptor-like protein kinase, D-mannose binding lectin					308	Phvul.008G104100	5.21114	GDSL-like lipase/acylhydrolase
	309	Phvul.010G108300	1.84657	Translation initiation factor 1A (eIF-1A)					309	Phvul.008G123200	1.60589	Protein of unknown function (DUF1644)
	310	Phvul.010G120800	2.82704	Inorganic diphosphatase					310	Phvul.008G128700	1.61363	Cytochrome P450
	311	Phvul.010G140300,Phvul.010G140400	1.85478	Peptide exporter, ABC superfamily					311	Phvul.008G139000	1.62349	Eukaryotic translation initiation factor 4 gamma
	312	Phvul.010G158200	7.23223	Helix-loop-helix DNA-binding domain					312	Phvul.008G139600	1.52942	ATP binding / DNA binding/ helicase
	313	Phvul.010G163400	1.53146	YGGT family					313	Phvul.008G142400	1.65814	RNA polymerase II transcription mediator
	314	Phvul.011G025600	1.8268	No functional annotations for this locus					314	Phvul.008G145400	1.58186	Peptidylprolyl isomerase / rotamase
	315	Phvul.011G033900	1.7186	'Cold-shock' DNA-binding domain					315	Phvul.008G157700	2.74514	Wax ester synthase-like acyl-CoA acyltransferase domain
	316	Phvul.011G035200	1.53529	Ubiquitin-protein ligase					316	Phvul.008G166900	1.60785	1-Phosphatidylinositol-4-phosphate 5-kinase
	317	Phvul.011G045000	2.07021	Alternative splicing factor SRp20/9G8 (RRM superfamily)					317	Phvul.008G183200	1.86297	HECT domain-ubiquitin protein ligase
	318	Phvul.011G046300	24.2541	BURP domain, cell wall					318	Phvul.008G184800	5.13113	Helix-loop-helix DNA-binding domain
	319	Phvul.011G079600	2.08126	Trafficking protein Mon1					319	Phvul.008G188200	1.85847	Ribonuclease P, tRNA processing
	320	Phvul.011G089600	87.5531	Amino acid transporter, predicted: GABA transporter					320	Phvul.008G191200	44.896	No functional annotations for this locus
	321	Phvul.011G089900	2.10829	Glucomannan 4-beta-mannosyltransferase					321	Phvul.008G191300	1.81385	No functional annotations for this locus
	322	Phvul.011G100400	2.02299	Strictosidine synthase					322	Phvul.008G199800	1.45107	Chromodomain-helicase DNA-binding protein
	323	Phvul.011G112800	1.50871	No functional annotations for this locus					323	Phvul.008G207700,Phvul.008G207900	1.78874	Alcohol dehydrogenase, class III
	324	Phvul.011G123600	3.2642	Molecular chaperone (DnaJ superfamily)					324	Phvul.008G217500	1.95858	No functional annotations for this locus
	325	Phvul.011G124000	4.24478	H(+)-transporting two-sector ATPase					325	Phvul.008G217600	1.72723	No functional annotations for this locus
	326	Phvul.011G132600	1.92455	No functional annotations for this locus					326	Phvul.008G219900	1.48854	PRA1 family protein B1-related
	327	Phvul.011G141400	2.28251	Thioredoxin					327	Phvul.008G240900	1.67732	No functional annotations for this locus
	328	Phvul.011G145900	1.78536	Glycosyl hydrolase, cell wall					328	Phvul.008G241700	1.63589	Flavin containing amine oxidoreductase
	329	Phvul.011G153400	1.57117	GH3 auxin-responsive promoter					329	Phvul.008G242400	1.5732	Auxin response factor
	330	Phvul.011G157400	4.43525	No functional annotations for this locus					330	Phvul.008G243500	101.841	Protein of unknown function, DUF607
	331	Phvul.011G164800	1.45471	SBP domain, DNA binding					331	Phvul.008G279800	9.68146	Cellulose synthase (UDP-forming) activity
	332	Phvul.011G180400	1.6217	Acyl-CoA reductase					332	Phvul.008G282800	34.5354	Amino acid transporter
	333	Phvul.011G191900	3.33951	Leucine-rich repeat receptor-like protein kinase					333	Phvul.009G029600	1.60189	AP2 domain, sequence-specific DNA binding transcription factor activity
	334	Phvul.011G208100	2.16317	Aspartyl proteases					334	Phvul.009G033900	1.64353	RING finger domain
	335	Phvul.011G208600,Phvul.011G208700	2.26699	Aspartyl proteases					335	Phvul.009G034900	2.20623	E3 ubiquitin-protein ligase/putative upstream regulatory element binding protein
	336	Phvul.011G208800	1.80365	Aspartyl proteases					336	Phvul.009G035200	1.53083	RNA pol II promoter Fmp27 protein domain, uncharacterized conserved protein
	337	Phvul.011G211800	1.94642	Multidrug resistance protein, drug transmembrane transporter activity					337	Phvul.009G035500	1.73124	BEIGE/BEACH-related, conserved WD40 repeat-containing protein
	338	Phvul.011G212600	1.66072	Flavonol reductase/cinnamoyl-CoA reductase					338	Phvul.009G044900	1.86283	Late embryogenesis abundant protein
	339	Phvul.011G214200	1.93877	GDP-fucose protein O-fucosyltransferase (protein glycosylation)					339	Phvul.009G048100	1.51177	Neuroblastoma-amplified sequence
	340	Phvul.L002000	2.35877	Calmodulin and related proteins (EF-Hand superfamily)					340	Phvul.009G049600	1.61377	Transcription factor PHOX2/ARIX, contains HOX domain
	341	Phvul.L005700	8.39314	Flavonol reductase/cinnamoyl-CoA reductase					341	Phvul.009G058600	4.50972	Inosine-5-monophosphate dehydrogenase related
	342	Phvul.L010300	1.85863	Membrane transport protein					342	Phvul.009G058700	3.50724	Oxidoreductase
		Unmapped genes							343	Phvul.009G072900	2.12557	Serine carboxypeptidase I (plants)
	343	XLOC_009265	53.4/0.0						344	Phvul.009G077700	1.47264	Fe2+/Zn2+ regulated transporter
	344	XLOC_024378	19.0047						345	Phvul.009G094000	2.14152	Chitinase-related
	345	XLOC_018264	14.5397						346	Phvul.009G099400	1.54297	Zinc finger FYVE domain containing protein
	346	XLOC_028131	5.96675						347	Phvul.009G099700	1.71643	VPRBP potein-related
	347	XLOC_028025	5.4347						348	Phvul.009G106400	1.90419	Sulfite exporter TauE/SafE
	348	XLOC_018282	4.81137						349	Phvul.009G118900	1.98836	Aquaporin transporter
	349	XLOC_026273	3.18892						350	Phvul.009G119700	1.57314	Ubiquitin-protein ligase
	350	XLOC_017429	2.99449						351	Phvul.009G121200	1.5331	Phosphatidylinositol-4-phosphate 5-kinase
	351	XLOC_013103	2.78414						352	Phvul.009G130100	1.69383	Histone lysine N-methyltransferase, H3 lysine-36 specific
	352	XLOC_006763	2.39963						353	Phvul.009G130300	14.9924	Leucine rich repeat receptor-like protein kinase
	353	XLOC_009245	2.24123						354	Phvul.009G135200	2.28574	Organic solute transporter
	354	XLOC_000657	2.17999						355	Phvul.009G172200	1.92257	Cytochrome P450
	355	XLOC_017360	2.14398						356	Phvul.009G174000	1.7429	No functional annotations for this locus
	356	XLOC_007026	2.10525						357	Phvul.009G177400	1.6169	No functional annotations for this locus
	357	XLOC_027059	1.96746						358	Phvul.009G178000	1.5193	HCO3- transporter family
	358	XLOC_017359	1.96442						359	Phvul.009G180900	1.48158	Transcription elongation factor B polypeptide 3
	359	XLOC_016036	1.9526						360	Phvul.009G184400	1.5646	Plant protein of unknown function (DUF863)
	360	XLOC_012341	1.51731						361	Phvul.009G195600	1.65905	Eukaryotic translation initiation factor 3 subunit (EIF-3)
	361	XLOC_014567	1.49512						362	Phvul.009G202700	1.69133	No functional annotations for this locus
									363	Phvul.009G207000	1.65916	Helix-loop-helix DNA-binding domain
									364	Phvul.009G216500	1.52951	Nonsense-mediated mRNA decay 2 protein
									365	Phvul.009G218700	1.98942	No functional annotations for this locus
									366	Phvul.009G227100	1.61292	Cysteine protease family C1-related
									367	Phvul.009G257100	1.85837	3-Ketoacyl-CoA synthase 1-related
									368	Phvul.009G260800	35.7907	Proton-exporting ATPase, pH regulation, ATP biosynthetic process
									369	Phvul.010G001600	1.69951	No functional annotations for this locus
									370	Phvul.010G007400	1.66349	GDP-fucose protein O-fucosyltransferase
									371	Phvul.010G012200	2.07263	Metallothionein
									372	Phvul.010G049300	1.60807	Hyaluronan / mRNA binding family
									373	Phvul.010G054000	1.72254	AP2 domain, sequence-specific DNA binding transcription factor
									374	Phvul.010G056800	1.57678	CCR4-NOT transcription complex, negative regulator of transcription
									375	Phvul.010G058000	2.19364	P-type ATPase
									376	Phvul.010G066100	1.48005	2-Isopropylmalate synthase activity
									377	Phvul.010G082300	1.76751	UDP-glucuronate 4-epimerase
									378	Phvul.010G085000	1.57014	Guanyl-nucleotide exchange factor
									379	Phvul.010G089500	1.88904	Cell wall macromolecule catabolic process
									380	Phvul.010G095600	1.57235	Potassium/proton antiporter
									381	Phvul.010G099000	1.93138	RNA polymerase II transcription mediator
									382	Phvul.010G104800	1.58144	Late embryogenesis abundant protein
									383	Phvul.010G107400	2.20838	IQ calmodulin-binding motif, BAG domain
									384	Phvul.010G110900	2.00326	Rho GTPase effector BNI1 and related formins
									385	Phvul.010G112600	1.57949	Lipase (class 3)
									386	Phvul.010G115000	1.6896	Rabconnectin-related
									387	Phvul.010G116600	2.28299	ATPase family associated with various cellular activities (AAA)
									388	Phvul.010G117100	1.55578	Beta-carotene 15,15'-monooxygenase
									389	Phvul.010G117200	1.60244	Transcription factor HEX, contains HOX and HALZ domains
									390	Phvul.010G117900	2.24457	Helix-loop-helix DNA-binding domain
									391	Phvul.010G120800	1.83017	Inorganic diphosphatase
									392	Phvul.010G122500	2.49548	RING-H2 finger protein ATL3
									393	Phvul.010G123500	1.76343	1-Phosphatidylinositol-3-phosphate 5-kinase
									394	Phvul.010G129100	1.49667	Guanosine-3',5'-bis(diphosphate) 3'-pyrophoshohydrolase
									395	Phvul.010G134100	1.64537	AAA ATPase containing von Willebrand factor type A (vWA) domain
									396	Phvul.010G136800	1.51464	Apoptotic ATPase
									397	Phvul.010G139800	1.9992	Phospholipase D
									398	Phvul.010G141100	1.64328	Putative phosphatase
									399	Phvul.010G151000	1.58872	Sulfate transporter
									400	Phvul.010G152900	1.55698	ATP:ADP antiporter activity
									401	Phvul.010G157900	1.70048	No functional annotations for this locus
									402	Phvul.011G005900	1.78605	Beta-fructofuranosidase (invertase)
									403	Phvul.011G009900	1.78698	No functional annotations for this locus
									404	Phvul.011G014200,Phvul.011G014300,Phvul.011G014400,Phvul.011G014500	2.13948	NB-ARC domain, leucine-rich repeat-containing protein, apoptotic ATPase
									405	Phvul.011G015700	1.73433	Lysyl-tRNA synthetase (class II), tRNA aminoacylation for protein translation
									406	Phvul.011G028200	2.342	Serine carboxypeptidases (lysosomal cathepsin A)
									407	Phvul.011G028600	1.72973	Serine carboxypeptidases (lysosomal cathepsin A)
									408	Phvul.011G033400	1.4415	GTPase, IMAP family member-related
									409	Phvul.011G035200	2.02005	Ubiquitin-protein ligase
									410	Phvul.011G047500	2.08842	Protein of unknown function (DUF677)
									411	Phvul.011G050300	1.99864	Serine/threonine protein kinase SMG1
									412	Phvul.011G077600	1.59001	Beta-galactosidase complex
									413	Phvul.011G080100	1.5712	Auxin response factor
									414	Phvul.011G085300	1.73881	Glucuronoxylan glucuronosyltransferase F8H-related
									415	Phvul.011G086400	1.465	C2H2-type zinc finger
									416	Phvul.011G089600	1.0/0.0	Amino acid transporter, predicted: GABA transporter
									417	Phvul.011G095300	2.02	Senescence regulator
									418	Phvul.011G105500	1.46741	Isocitrate lyase
									419	Phvul.011G123600	2.39414	Molecular chaperone (DnaJ superfamily)
									420	Phvul.011G135600	2.66273	Cold-regulated protein 15B
									421	Phvul.011G141400	1.88812	Thioredoxin
									422	Phvul.011G145900	1.62841	Glycosyl hydrolase, cell wall
									423	Phvul.011G166900	1.61005	Chitinase/poly-beta-glucosaminidase
									424	Phvul.011G183800,Phvul.011G183900	1.79502	Pathogenesis-related protein Bet v I family
									425	Phvul.011G203000	1.89177	Apoptotic ATPase
									426	Phvul.011G214200	2.05378	GDP-fucose protein O-fucosyltransferase (protein glycosylation)
									427	Phvul.L002000	2.25099	Calmodulin and related proteins (EF-hand superfamily)
									428	Phvul.L004900	1.96806	No functional annotations for this locus
									429	Phvul.L005700	7.74038	Flavonol reductase/cinnamoyl-CoA reductase
									430	Phvul.L008000	1.85391	Leucine-rich repeat receptor-like serine/threonine-protein kinase BAM1
										Unmapped genes
									431	XLOC_021293	0.6/0.0
									432	XLOC_024378	23.2154
									433	XLOC_025713	6.94196
									434	XLOC_003432	4.89295
									435	XLOC_015350	4.8132
									436	XLOC_025746	4.49619
									437	XLOC_027995	4.23163
									438	XLOC_007026	4.22718
									439	XLOC_025712	3.54014
									440	XLOC_009216	3.18303
									441	XLOC_006763	3.17079
									442	XLOC_019108	2.94381
									443	XLOC_027940	2.67857
									444	XLOC_027507	2.64058
									445	XLOC_006172	2.4846
									446	XLOC_011118	2.42637
									447	XLOC_027508	2.38178
									448	XLOC_021278	2.35435
									449	XLOC_017359	2.33158
									450	XLOC_000563	2.01206
									451	XLOC_009840	1.9205
									452	XLOC_000657	1.90108
									453	XLOC_015964	1.77573
									454	XLOC_002814	1.77338
									455	XLOC_000093	1.74855
									456	XLOC_002738	1.52961
