# Supplementary material for: Proanthocyanidin accumulation and transcriptional responses in the seed coat of cranberry beans (Phaseolus vulgaris L.) with different susceptibility to postharvest darkening
Source: BMC Plant Biol. 2017 May 25;17:89. doi: 10.1186/s12870-017-1037-z (PMC5445279; doi:10.1186/s12870-017-1037-z)
Supplement: Supplementary file 3 — List of genes upregulated in seed coats of non-darkening relative to darkening cranberry bean RILs as a function of seed development. (XLSX 48 kb) [file 12870_2017_1037_MOESM3_ESM.xlsx]

## Sheet: Sheet1
		Excel file S3. List of genes upregulated in seed coats of non-darkening relative to darkening cranberry beans as a function of seed development
		Data in columns B to E represent genes upregulated at the early stage of seed development in non-darkening relative to darkening cranberry beans. Data in columns G to J represent genes upregulated at the intermediate stage of seed development in non-darkening relative to darkening cranberry beans. Data in columns K to M represent genes upregulated at the mature stage of seed development in non-da…
	LEGEND	Denotes gene that is upregulated at early and intermediate stages in seed coats of the non-darkening RIL relative to the darkening RIL
		Denotes gene that is upregulated at intermediate and mature stages in seed coats of the non-darkening RIL relative to the darkening RIL
		Denotes gene that is upregulated at early and mature stages in seed coats of the non-darkening RIL relative to the darkening RIL
		Denotes gene that is upregulated at all developmental stages in seed coats of the non-darkening RIL relative to the darkening RIL
		Genes upregulated at the early stage of seed coat development in the non-darkening RIL (ND_E) relative to the darkening RIL early stage (D_E)				Genes upregulated at the intermediate stage of seed coat development in the non-darkening RIL (ND_I) relative to the darkening RIL intermediate stage (D_I)				Genes upregulated at the mature stage of seed coat development in the non-darkening RIL (ND_M) relative to the darkening RIL mature stage (D_M)
		Gene Accession Number	Gene Expression Ratio (ND_E/D_E)	Functional annotations		Gene Accession Number	Gene Expression Ratio (ND_I/D_I)	Functional annotations		Gene Accession Number	Gene Expression Ratio (ND_M/D_M)	Functional annotations
	1	Phvul.001G006300	9.27617	Gibberellic acid regulated protein	1	Phvul.001G006300	5.01958	Gibberellic acid regulated protein	1	Phvul.001G006300	2.57359	Gibberellic acid regulated protein
	2	Phvul.001G036700	1.53749	Fructan beta-(2,1)-fructosidase / inulinase	2	Phvul.001G011800,Phvul.001G011900	2.58659	Basic region leucine zipper, regulation of transcription, DNA-dependent	2	Phvul.001G017400	1.61921	Multidrug resistance protein, drug transmembrane transport
	3	Phvul.001G043100	2.25375	Peroxidase 18-related	3	Phvul.001G026400	1.91765	No functional annotations for this locus	3	Phvul.001G064000	1.81393	Alcohol dehydrogenase related
	4	Phvul.001G080700	1.60055	BRO1-like domain	4	Phvul.001G029100	1.95797	No functional annotations for this locus	4	Phvul.001G082800	2.24117	No functional annotations for this locus
	5	Phvul.001G120700	1.77748	Serine protesase family S10	5	Phvul.001G037100	3.48034	Thromboxane-A synthase / thromboxane synthetase	5	Phvul.001G085200	1.7323	A.thaliana mRNA (ORF19) from chromosome III-related
	6	Phvul.001G126600	1.92713	No functional annotations for this locus	6	Phvul.001G039700	1.96609	Class II heat shock protein-related	6	Phvul.001G103300	1.57429	MATE efflux family protein
	7	Phvul.001G160100	3.09788	Ethylene-responsive transcription factor ERF096	7	Phvul.001G118300	1.67736	EamA-like transporter family	7	Phvul.001G111000	1.69809	Adenylyl-sulfate kinase
	8	Phvul.001G160500	2.77067	AP2 domain	8	Phvul.001G185800	1.61307	Glucomannan 4-beta-mannosyltransferase	8	Phvul.001G114800	1.93165	Cysteamine dioxygenase / persulfurase
	9	Phvul.001G172900	1.57313	Inner membrane protein YBBM-related	9	Phvul.001G229600	1.86137	Condensin complex subunit 3-related	9	Phvul.001G185500	1.52822	Cytochrome P450 CYP2 subfamily
	10	Phvul.001G173300	1.48167	Glutathione S-transferase domain	10	Phvul.001G229700	3.48824	Diphosphoinositol polyphosphate phosphohydrolase	10	Phvul.001G197800	2.09528	Targeting protein for Xklp2 (TPX2)
	11	Phvul.001G229700	1.64056	Diphosphoinositol polyphosphate phosphohydrolase	11	Phvul.001G230200	2.08996	RNA recognition motif, RNA and export factor binding protein	11	Phvul.001G212700	3.19137	No functional annotations for this locus
	12	Phvul.001G235800	1.50148	Tropinone reductase, reductases with broad range of substrate specificities	12	Phvul.001G248200	3.49678	No functional annotations for this locus	12	Phvul.001G219000	1.59658	MYB transcription factor
	13	Phvul.001G247600	7.63926	Gibberellic acid-regulated protein 12-related	13	Phvul.001G248300	1.6674	BTB/POZ domain	13	Phvul.001G221700	3.86708	Hydrophobic protein RCI2B
	14	Phvul.001G248400	2.56052	Hypoxia induced protein conserved region	14	Phvul.001G252900	1.51634	Molecular chaperone, heat shock protein binding	14	Phvul.001G234300	1.53718	26S proteasome regulatory complex, ATPase RPT4
	15	Phvul.001G257400	1.87054	17 Beta-hydroxysteroid dehydrogenase type 3	15	Phvul.001G255500	1.64705	Alpha-D-galactosidase (melibiase)	15	Phvul.001G246200	1.47204	Protein trichome birefringence-like 33
	16	Phvul.001G258300	1.84273	Protease M3 thimet oligopeptidase	16	Phvul.001G258200	2.4548	Small heat-shock protein HSP20 family	16	Phvul.001G246300	3.03292	Abscisic acid receptor PYR/PYL family, polyketide cyclase / dehydrase and lipid transport
	17	Phvul.001G263300	1.53689	No functional annotations for this locus	17	Phvul.001G258300	1.67844	Protease M3 thimet oligopeptidase	17	Phvul.001G248400	2.593	Hypoxia induced protein conserved region
	18	Phvul.001G265600	1.56905	Aspartate kinase / aspartokinase	18	Phvul.001G262400	1.58781	Non-specific lipid transfer protein GPI-anchored 1	18	Phvul.001G256200	2.32038	Multidrug/pheromone exporter, ABC superfamily
	19	Phvul.002G018600	1.7113	Remorin, C-terminal region	19	Phvul.002G022300	4.6785	Polyneuridine-aldehyde esterase	19	Phvul.001G257300	1.60145	17 Beta-hydroxysteroid dehydrogenase type 3
	20	Phvul.002G021800	4.29853	Reticulon-like protein B13	20	Phvul.002G048400	1.62143	Pectinesterase, plant invertase/pectin methylesterase inhibitor	20	Phvul.001G257400	2.10532	17 Beta-hydroxysteroid dehydrogenase type 3
	21	Phvul.002G022300	9.30528	Polyneuridine-aldehyde esterase	21	Phvul.002G057500	2.43858	Aquaporin TIP2-3-related	21	Phvul.001G258000	2.16942	Response regulator of two-component system, MYB-like DNA-binding domain
	22	Phvul.002G030900	2.43934	Alpha/beta hydrolase fold-containing protein	22	Phvul.002G109000	1.79478	No functional annotations for this locus	22	Phvul.001G258300	2.61944	Protease M3 thimet oligopeptidase
	23	Phvul.002G035300	2.06093	No functional annotations for this locus	23	Phvul.002G184400	1.66486	Oxidoreductase, 2-oxoglutarate-Fe(II) oxygenase family protein, iron/ascorbate family oxidoreductases	23	Phvul.002G020200	2.13184	No functional annotations for this locus
	24	Phvul.002G111400	1.6943	B-box zinc finger	24	Phvul.002G219400	2.07359	Pentatricopeptide repeat (RNA editing)	24	Phvul.002G020900	3.78444	Peroxidase [EC:1.11.1.7]
	25	Phvul.002G122200	1.81896	(+)-Abscisic acid 8'-hydroxylase	25	Phvul.002G231500	2.04554	Heat shock protein 1-related	25	Phvul.002G022300	3.82574	Polyneuridine-aldehyde esterase
	26	Phvul.002G189000	1.62542	Myoinositol oygenase, inositol catabolic process	26	Phvul.002G250700	1.54159	Plastocyanin-like domain, electron carrier activity	26	Phvul.002G023300	1.51675	No functional annotations for this locus
	27	Phvul.002G196100	3.24935	Carbohydrate-binding X8 domain-containing protein-related	27	Phvul.002G280400	2.082	No functional annotations for this locus	27	Phvul.002G025500	6.07686	Serine/threonine protein kinase
	28	Phvul.002G234300	2.54585	No functional annotations for this locus	28	Phvul.002G332100	1.62787	Peroxidase / lactoperoxidase / acid phosphatase / phosphomonoesterase	28	Phvul.002G030500	2.5836	No functional annotations for this locus
	29	Phvul.002G270700	1.69092	Protein of unknown function (DUF506)	29	Phvul.003G005600	3.3901	No functional annotations for this locus	29	Phvul.002G052600	1.61768	Receptor protein-tyrosine kinase
	30	Phvul.002G306000	1.84259	MYB-like DNA-binding protein MYB	30	Phvul.003G006400	2.15069	OPT oligopeptide transporter protein	30	Phvul.002G052800	1.84964	No functional annotations for this locus
	31	Phvul.002G326600	1.8711	1-Aminocyclopropane-1-carboxylate oxidase 3-related	31	Phvul.003G006500	7.12585	OPT oligopeptide transporter protein	31	Phvul.002G068000	2.96417	Thioredoxin, protein disulfide oxidoreductase activity
	32	Phvul.002G330700	1.47804	Phosphate-transporting ATPase / ABC phosphate transporter	32	Phvul.003G007200	1.91051	Glutaredoxin and related proteins	32	Phvul.002G107700	2.36367	CTX-related type I transmembrane protein
	33	Phvul.003G006400	1.91926	OPT oligopeptide transporter protein	33	Phvul.003G011900	3.67817	Oxidoreductase, 2-oxoglutarate-Fe (II) oxygenase family protein	33	Phvul.002G109000	4.10717	No functional annotations for this locus
	34	Phvul.003G010000,Phvul.003G010100,Phvul.003G010300	1.73791	No functional annotations for this locus	34	Phvul.003G020300	2.04647	Oxidoreductase, 2-oxoglutarate Fe (II) oxygenase family protein	34	Phvul.002G111300	1.66918	Lactoylglutathione lyase glyoxylase I
	35	Phvul.003G011100	4.0173	No functional annotations for this locus	35	Phvul.003G021400	1.67809	Plant invertase/pectin methylesterase inhibitor	35	Phvul.002G122200	1.76695	(+)-Abscisic acid 8'-hydroxylase
	36	Phvul.003G011900	5.6302	Oxidoreductase, 2-oxoglutarate-Fe(II) oxygenase family protein	36	Phvul.003G021600	1.71177	HpcH/HpaI aldolase/citrate lyase family, carbon-carbon lyase activity	36	Phvul.002G158800	1.97576	RING finger domain
	37	Phvul.003G012800	2.02993	No functional annotations for this locus	37	Phvul.003G027500	1.81593	Leucine-rich repeat receptor-like protein kinase, di-glucose binding within endoplasmic reticulum	37	Phvul.002G203700	5.42023	No functional annotations for this locus
	38	Phvul.003G021400	1.56208	Plant invertase/pectin methylesterase inhibitor	38	Phvul.003G029700	1.70783	Protein kinase domain (Pkinase) // Leucine rich repeat N-terminal domain	38	Phvul.002G203800	3.64618	No functional annotations for this locus
	39	Phvul.003G021600	1.6562	HpcH/HpaI aldolase/citrate lyase family, carbon-carbon lyase activity	39	Phvul.003G046900	3.47085	Glucosyl/glucuronosyl transferases	39	Phvul.002G207500	1.50151	Chlorophyll a/b binding protein
	40	Phvul.003G022100	2.38523	No functional annotations for this locus	40	Phvul.003G056700	3.15747	GDSL-like lipase/acylhydrolase, lateral signaling target protein 2	40	Phvul.002G216400	1.61023	No functional annotations for this locus
	41	Phvul.003G029700	1.58204	Protein kinase domain (Pkinase) // leucine rich repeat N-terminal domain	41	Phvul.003G091600	1.63317	Protein trichome birefringence-like 10-related	41	Phvul.002G239300	1.58836	Cathepsin O
	42	Phvul.003G030200	23.2779	Aspergillus nuclease S(1) / single-stranded-nucleate endonuclease	42	Phvul.003G101200	1.49808	Nitrate, fromate, iron dehydrogenase	42	Phvul.002G261700	1.55741	Inositol-3-phosphate synthase / myo-inositol-1-phosphate synthase
	43	Phvul.003G031400	3.25794	Lipid phosphate phosphatase, PAP2 superfamily	43	Phvul.003G110400	1.53414	Transcription factor GATA (GATA binding factor)	43	Phvul.002G261800	1.67761	Cellulase (glycosyl hydrolase family 5)
	44	Phvul.003G034400	2.34987	No functional annotations for this locus	44	Phvul.003G120500	3.98056	ABC transporter G family member 33-related	44	Phvul.002G263100	1.55399	No functional annotations for this locus
	45	Phvul.003G036600	2.2/0.0	Long chain acyl-CoA synthetase 2	45	Phvul.003G136200	4.603	Alpha/beta hydrolase fold-containing protein	45	Phvul.002G270700	1.66163	Protein of unknown function (DUF506)
	46	Phvul.003G064700	1.92483	No functional annotations for this locus	46	Phvul.003G142000	1.94483	Oxysterol-binding protein	46	Phvul.002G283100	4.07712	Transcription factor BHLH137
	47	Phvul.003G109000	1.99644	Pathogenesis-related protein Bet v I family	47	Phvul.003G151400	2.4611	No functional annotations for this locus	47	Phvul.002G287800	1.74522	No functional annotations for this locus
	48	Phvul.003G109100	1.76973	Pathogenesis-related protein Bet v I family	48	Phvul.003G157100	2.71818	Transcription factor BHLH66-related	48	Phvul.002G304500	1.73092	Serine/threonine protein kinase
	49	Phvul.003G111800	1.54374	AP2/ERF and B3 domain-containing transcription repressor RAV2-related	49	Phvul.003G158800	3.02714	Chitinase, glycosyl hydrolases family 18	49	Phvul.002G327800	5.97492	No functional annotations for this locus
	50	Phvul.003G120500	7.33087	ABC transporter G family member 33-related	50	Phvul.003G159600	2.75508	Sodium/pyruvate cotransporter BASS2, chloroplastic	50	Phvul.003G004300	4.12026	Molecular chaperone (DnaJ superfamily)
	51	Phvul.003G136200	6.27495	Alpha/beta hydrolase fold-containing protein	51	Phvul.003G163300	1.8254	Dynein light chain	51	Phvul.003G005200	2.63226	Myosin
	52	Phvul.003G150200	1.63801	BNR repeat-like domain	52	Phvul.003G169800	1.57006	Xylogalacturonan beta-1,3-xylosyltransferase	52	Phvul.003G006500	16.2441	OPT oligopeptide transporter protein
	53	Phvul.003G151400	1.89705	No functional annotations for this locus	53	Phvul.003G181400	1.48653	Serine endopeptidases, ATP-dependent CLP protease	53	Phvul.003G007600	1.64864	Regulation of transcription, B3 DNA binding domain
	54	Phvul.003G157000	1.71629	Cytochrome-c oxidase activity	54	Phvul.003G182000	1.66585	BSD domain	54	Phvul.003G011900	1.51626	Oxidoreductase, 2-oxoglutarate-Fe(II) oxygenase family protein
	55	Phvul.003G157100	2.02545	Transcription factor BHLH66-related	55	Phvul.003G182700	1.67288	MADS box transcription factor	55	Phvul.003G015700	6.03684	Pectinesterase 10-related
	56	Phvul.003G159600	2.35797	Sodium/pyruvate cotransporter BASS2, chloroplastic	56	Phvul.003G183200	1.72093	ABC transporter B family member 27	56	Phvul.003G019700	1.62328	WD40-like beta propeller repeat
	57	Phvul.003G162200	1.95383	Early nodulin 93 protein	57	Phvul.003G193600	5.20366	H+/oligopeptide symporter, nitrate transporter (NRT1)	57	Phvul.003G020000	16.1057	DIBOA-Glc dioxygenase
	58	Phvul.003G163300	2.88559	Dynein light chain	58	Phvul.003G206400	4.28428	Cytochrome P450 CYP2 subfamily	58	Phvul.003G022000	3.63205	Clathrin assembly protein, phospholipid binding
	59	Phvul.003G168000	1.56632	Serine/threonine protein kinase	59	Phvul.003G263300	2.12005	Predicted RNA-binding protein containing PIN domain and invovled in translation or RNA processing	59	Phvul.003G022100	3.77004	No functional annotations for this locus
	60	Phvul.003G168700	1.44783	Small nuclear RNA activating complex, polypeptide 1	60	Phvul.004G046500	2.18362	No functional annotations for this locus	60	Phvul.003G024900	3.28836	8-oxo-dGTP diphosphatase / 8-oxo-dGTPase
	61	Phvul.003G180600	1.49676	Mis12 protein	61	Phvul.004G062600	2.17143	DUAL transcription unit and alternative splicing protein GLAUCE	61	Phvul.003G025900	1.45063	Transmembrane ascorbate ferrireductase 4-related
	62	Phvul.003G181400	1.73862	Serine endopeptidases, ATP-dependent CLP protease	62	Phvul.004G073400	1.54616	Ribulose-bisphosphate carboxylase activity	62	Phvul.003G027500	2.42908	Leucine-rich repeat receptor-like protein kinase, di-glucose binding within endoplasmic reticulum
	63	Phvul.003G182400	1.72333	Isoaspartyl peptidase/L-asparaginase 1	63	Phvul.004G086400	1.8418	Multi-copper oxidase	63	Phvul.003G028400	4.50296	Lysine histidine transporter-like 6
	64	Phvul.003G184200	2.26559	Ninja-family protein AFP1-related	64	Phvul.004G093000	1.73168	Chlorophyll a-b binding protein 1, chloroplastic-related	64	Phvul.003G029700	3.27927	Protein kinase domain (Pkinase) // leucine rich repeat N-terminal domain
	65	Phvul.003G184300	1.92111	Glycerophosphodiester phosphodiesterase	65	Phvul.004G104200	1.91493	Glucosyl/glucuronosyl transferases	65	Phvul.003G030800	3.34737	Heme-binding protein-related
	66	Phvul.003G193600	6.05583	H+/oligopeptide symporter, nitrate transporter (NRT1)	66	Phvul.004G119400	2.00678	No functional annotations for this locus	66	Phvul.003G031200	1.58673	Tetraketide alpha-pyrone reductase 1
	67	Phvul.003G197400	2.28506	Extensin, proline-rich protein	67	Phvul.004G122000	2.47421	Dehydration-responsive element-binding protein 1A-related	67	Phvul.003G033700	38.4017	Uncharacterized PHD Zn-finger protein
	68	Phvul.003G218600	1.6764	Bifunctional inhibitor/lipid-transfer protein/seed storage 2S albumin superfamily protein	68	Phvul.004G163300	2.57076	Heat stress transcription factor	68	Phvul.003G036600	1.9/0.0	Long chain acyl-CoA synthetase 2
	69	Phvul.003G224800	2.03266	Expansin-like B1	69	Phvul.005G002400	1.4774	Cytochrome P450 CYP2 subfamily	69	Phvul.003G060300	2.93482	Alcohol dehydrogenase, zinc-containing
	70	Phvul.003G230100	1.82727	LSD1 zinc finger	70	Phvul.005G016000	1.54803	Predicted E3 ubiquitin ligase, RING finger domain	70	Phvul.003G076000	1.89271	Oligopeptide transporter related
	71	Phvul.003G231100	1.80985	Transcription factor BHLH18-related	71	Phvul.005G016700	2.11576	Ribosomal L18P/L5E family protein	71	Phvul.003G080400	1.62853	Tetrahydrofolate aminomethyltransferase
	72	Phvul.003G237800	4.27327	No functional annotations for this locus	72	Phvul.005G017700	20.6/0.0	No functional annotations for this locus	72	Phvul.003G081700	1.67136	Subtilisin-like protease (plant), peptidase inhibitor I9
	73	Phvul.003G238700	1.93556	GH3 auxin-responsive promoter	73	Phvul.005G018400	1.74847	No functional annotations for this locus	73	Phvul.003G085400	1.81812	Premnaspirodiene oxygenase / Hyoscymus muticus premnaspirodiene oxygenase
	74	Phvul.003G249200	1.92526	No functional annotations for this locus	74	Phvul.005G019100	1.77277	Predicted alpha-helical protein, involved in replication/repair	74	Phvul.003G096800	1.67476	UDP-glucuronic acid decarboxylase 1
	75	Phvul.003G263500,Phvul.003G263600	1.69686	No functional annotations for this locus	75	Phvul.005G019300	8.04728	No functional annotations for this locus	75	Phvul.003G110400	1.8976	Transcription factor GATA (GATA binding factor)
	76	Phvul.003G271400	1.79393	RING finger domain	76	Phvul.005G058900	1.55447	Galactose oxidase, central domain, contains kelch repeat	76	Phvul.003G112900	2.27139	No functional annotations for this locus
	77	Phvul.004G037200	1.6941	No functional annotations for this locus	77	Phvul.005G073300,Phvul.005G073400	1.99568	MATE efflux family protein ALF5-related	77	Phvul.003G136200	2.54825	Alpha/beta hydrolase fold-containing protein
	78	Phvul.004G046500	2.6006	No functional annotations for this locus	78	Phvul.005G093900	2.20841	No functional annotations for this locus	78	Phvul.003G147700	1.60289	Xyloglucan endotransglucosylase/hydrolase protein 25-related
	79	Phvul.004G064700	1.51326	No functional annotations for this locus	79	Phvul.005G125400	2.57344	Fatty acyl-CoA reductase 3-related	79	Phvul.003G153200	1.77152	Adipor/progestin receptor-related, predicted membrane proteins, contain hemolysin III domain
	80	Phvul.004G076100	4.78524	No functional annotations for this locus	80	Phvul.006G012300	2.39703	Zinc finger FYVE domain containing protein	80	Phvul.003G157100	2.10041	Transcription factor BHLH66-related
	81	Phvul.004G086400	6.28312	Multi-copper oxidase	81	Phvul.006G013500	1.74913	Thymidine kinase	81	Phvul.003G158800	3.17878	Chitinase, glycosyl hydrolases family 18
	82	Phvul.004G098300	1.90725	Extensin-like region, plant-type cell wall organization	82	Phvul.006G017100	1.8958	Protein C13C4.7	82	Phvul.003G159600	2.52963	Sodium/pyruvate cotransporter BASS2, chloroplastic
	83	Phvul.004G101800	0.8/0.0	DNA replication complex GINS protein PSF2	83	Phvul.006G017400	4.2113	UDP-glycosyltransferase 85A1-related	83	Phvul.003G162200	1.60481	Early nodulin 93 ENOD93 protein
	84	Phvul.004G102700	1.57101	Membrane-associated kinase regulator 6-related	84	Phvul.006G021700	2.70056	Serine carboxypeptidase-like 1-related	84	Phvul.003G163200	1.88397	No functional annotations for this locus
	85	Phvul.004G111900	1.81983	Sodium sulfate symporter and related arsenite permeases	85	Phvul.006G022700	2.12343	60S ribosomal protein L18A	85	Phvul.003G163300	1.64393	Dynein light chain
	86	Phvul.004G117600	1.5534	No functional annotations for this locus	86	Phvul.006G023200,Phvul.006G023300	3.70484	Iron/ascorbate family oxidoreductases	86	Phvul.003G180100	2.18726	Rhodanese-like domain
	87	Phvul.004G131000	2.59249	Trypsin and protease inhibitor	87	Phvul.006G029100	2.31838	Serine-glyoxylate transaminase / SGAT	87	Phvul.003G180600	1.8724	Mis12 protein
	88	Phvul.004G159900	2.33897	Cytochrome P450	88	Phvul.006G037200	2.38266	Protein trichome birefringence-like 43	88	Phvul.003G181400	1.59758	Serine endopeptidases, ATP-dependent CLP protease
	89	Phvul.004G174300	2.33211	No functional annotations for this locus	89	Phvul.006G046000	3.32148	Small-heat shock protein (HSP20) family	89	Phvul.003G184300	1.60574	Glycerophosphodiester phosphodiesterase
	90	Phvul.004G174600	1.70116	No functional annotations for this locus	90	Phvul.006G127300,Phvul.006G127400	1.53404	Stress up-regulated Nod 19	90	Phvul.003G192900	2.20839	Transcription factor HEX, contains HOX and HALZ domains
	91	Phvul.004G174800	1.91947	Programmed cell death 4	91	Phvul.006G151500	1.72277	Glucose-6-phosphate/phosphate and phosphoenolpyruvate/phosphate anti-porter	91	Phvul.003G193000	1.94685	HPP family
	92	Phvul.005G014100	3.97022	Limit dextrinase / R-enzyme	92	Phvul.006G171000	2.05723	Aquaporin NIP1-1-related	92	Phvul.003G193600	4.15747	H+/oligopeptide symporter, nitrate transporter (NRT1)
	93	Phvul.005G017600	1.56941	No functional annotations for this locus	93	Phvul.006G178100	2.17336	THO complex subunit 7	93	Phvul.003G196500	2.04338	Response regulator of two-component system, phosphorelay signal transduction system
	94	Phvul.005G017700	7.1/0.0	No functional annotations for this locus	94	Phvul.006G178600	2.50106	MUTT-nudix-related	94	Phvul.003G199900	2.3756	Serine/threonine protein kinase
	95	Phvul.005G018400	2.411	No functional annotations for this locus	95	Phvul.007G057600	1.74218	Serine/threonine dehydratase, tryptophan synthase	95	Phvul.003G203900	1.76826	MYB-like DNA-binding protein MYB
	96	Phvul.005G019100	1.90792	Predicted alpha-helical protein, involved in replication/repair	96	Phvul.007G082700	1.97265	Peroxidase	96	Phvul.003G205700	1.58089	Plant protein of unknown function (DUF868)
	97	Phvul.005G019300	6.68107	No functional annotations for this locus	97	Phvul.007G086700	1.50085	No functional annotations for this locus	97	Phvul.003G207400	1.56291	Pectate lyase 22-related
	98	Phvul.005G033800	3.21525	IQ calmodulin-binding motif	98	Phvul.007G131500	1.84776	Receptor-like protein kinase-related	98	Phvul.003G215600	1.56958	No functional annotations for this locus
	99	Phvul.005G055100	1.70886	FAD dependent oxidoreductase	99	Phvul.007G141000	1.6826	No functional annotations for this locus	99	Phvul.003G249800	1.63995	Oxygen-evolving enhancer protein 1-1, chloroplastic-related
	100	Phvul.005G055200	1.67172	Photosystem II 10 kDa polypeptide	100	Phvul.007G144000	1.82542	Small nuclear ribonucleoprotein (snRNP)	100	Phvul.003G267200	1.53647	2-oxoglutarate (2OG) and Fe(II)-dependent oxygenase superfamily protein
	101	Phvul.005G073300,Phvul.005G073400	1.60591	MATE efflux family protein ALF5-related	101	Phvul.007G156700	2.07427	No functional annotations for this locus	101	Phvul.003G271400	1.58803	RING finger domain
	102	Phvul.005G078500	2.21189	Di-glucose binding within endoplasmic reticulum (malectin)	102	Phvul.007G261100	1.72087	Heat shock protein 90 (HSP90) co-chaperone AHA-1	102	Phvul.003G286600	1.6213	Serine hydroxymethyltransferase 1, mitochondrial
	103	Phvul.005G086000	1.4459	No functional annotations for this locus	103	Phvul.008G008200	1.74481	Probable lipid transfer (LTP_2)	103	Phvul.004G035700,Phvul.004G035800,Phvul.004G035900,Phvul.004G036000	2.17056	UDP-glucoronosyl and UDP-glucosyl transferase
	104	Phvul.005G088600	1.68577	Calcium-binding EF hand family protein	104	Phvul.008G016600	2.61704	IQ calmodulin-binding motif (IQ) // BAG domain (BAG)	104	Phvul.004G041400	1.64164	COBRA-like protein
	105	Phvul.005G108300	1.53311	Wound-induced protein	105	Phvul.008G031800	1.50047	EF-hand calcium binding domain containing protein	105	Phvul.004G048800,Phvul.004G048900	1.63001	PMR5 N terminal domain (PMR5N)
	106	Phvul.005G108400,Phvul.005G108500	1.89717	Wound-induced protein	106	Phvul.008G064500	3.61206	No functional annotations for this locus/alanyl-tRNA aminoacylation	106	Phvul.004G053600	1.78888	MYB transcription factor
	107	Phvul.005G135200	3.93472	Isoprene synthase / ISPS	107	Phvul.008G070100	1.52391	UDP-galactose transporter	107	Phvul.004G064700	1.63046	No functional annotations for this locus
	108	Phvul.005G172900	1.60851	Auxin-responsive protein IAA19-related	108	Phvul.008G087000	2.94687	Protease inhibitor/seed storage/LTP family	108	Phvul.004G079500	1.52038	NDH-dependent cyclic electron flow 5
	109	Phvul.005G177800	2.3142	No functional annotations for this locus	109	Phvul.008G121300	13.8486	Callose synthase 3	109	Phvul.004G086400	7.85706	Multi-copper oxidase
	110	Phvul.006G003300	1.76691	Zinc transporter 3-related	110	Phvul.008G137100	1.79972	Lipid transfer protein, probable lipid transfer (LTP_2)	110	Phvul.004G111500	1.47857	Sodium sulfate symporter and related arsenite permeases
	111	Phvul.006G013500	1.57251	Thymidine kinase	111	Phvul.008G146200	6.84549	Protein trichome birefringence-like 3	111	Phvul.004G118200	1.50306	RING finger domain
	112	Phvul.006G021700	2.67382	Serine carboxypeptidase-like 1-related	112	Phvul.008G167800	1.88071	O-methyltransferase activity	112	Phvul.004G127500	1.88758	Enolase, phosphopyruvate hydratase
	113	Phvul.006G023200,Phvul.006G023300	2.62914	Iron/ascorbate family oxidoreductases	113	Phvul.008G173300	1.67095	BOMB/KIRA proteins	113	Phvul.004G128200	1.53785	Chlorophyll a-b binding protein CP26, chloroplastic
	114	Phvul.006G028500	2.47253	Transcription factor PIF4-related	114	Phvul.008G176100	1.67151	Phosphate-induced protein 1 conserved region	114	Phvul.004G174800	2.08131	Programmed cell death 4
	115	Phvul.006G039800	1.85113	Cytochrome P450 71B21-related	115	Phvul.008G213800,Phvul.008G213900	1.84009	1-Aminocyclopropane-1-carboxylate oxidase 3-related		Phvul.004G177100	2.23523	Phospholipase A2-alpha
	116	Phvul.006G042800	1.54586	No functional annotations for this locus	116	Phvul.008G215600	1.73714	GDSL-like lipase/acylhydrolase	116	Phvul.005G015500,Phvul.005G015600,Phvul.005G015700	47.8539	ABC transporter C family member 11-related
	117	Phvul.006G047400	1.92934	No functional annotations for this locus	117	Phvul.008G216600	2.42813	Glycine rich protein family	117	Phvul.005G016000	1.49444	Predicted E3 ubiquitin ligase, RING finger domain
	118	Phvul.006G102200	1.57686	Hevein-like preproprotein	118	Phvul.008G217300	1.9482	No functional annotations for this locus	118	Phvul.005G017700	2.4/0.0	No functional annotations for this locus
	119	Phvul.006G111600	2.54305	NAD dependent epimerase/dehydratase	119	Phvul.008G218900	1.59955	No functional annotations for this locus	119	Phvul.005G018400	1.71554	No functional annotations for this locus
	120	Phvul.006G122400	2.98821	No functional annotations for this locus	120	Phvul.008G254400	1.87413	B-BOX type zinc finger-containing protein	120	Phvul.005G019100	2.13664	Predicted alpha-helical protein, involved in replication/repair
	121	Phvul.006G141200	1.63647	Nitrate, fromate, iron dehydrogenase	121	Phvul.009G001700	3.35613	Auxin responsive protein	121	Phvul.005G019300	10.3089	No functional annotations for this locus
	122	Phvul.006G166100	1.62206	Protease do-like 5, chloroplastic	122	Phvul.009G018100	2.14285	Zinc finger FYVE domain containing protein	122	Phvul.005G019500	1.94676	No functional annotations for this locus
	123	Phvul.006G175100	1.67413	Receptor-like serine/threonine-protein kinase MRH1-related	123	Phvul.009G023700	1.51062	Alternative splicing factor SRp20/9G8 (RRM superfamily)	123	Phvul.005G023600	2.15801	Amine oxidase-related
	124	Phvul.006G175200	1.5087	Cysteamine dioxygenase / persulfurase	124	Phvul.009G051100	1.69745	No functional annotations for this locus	124	Phvul.005G027300	1.75056	No functional annotations for this locus
	125	Phvul.006G192700	2.12581	Wound-induced protein	125	Phvul.009G078300	2.14377	Heat stress transcription factor	125	Phvul.005G042700	2.11469	No functional annotations for this locus
	126	Phvul.006G207700	1.70154	DnaJ homolog subfamily C member	126	Phvul.009G105300	3.0364	Dehydration-responsive protein RD22	126	Phvul.005G042900	2.34389	No functional annotations for this locus
	127	Phvul.006G209500,Phvul.006G209700	1.89867	Premnaspirodiene oxygenase / Hyoscymus muticus premnaspirodiene oxygenase	127	Phvul.009G118900	1.60927	Aquaporin transporter	127	Phvul.005G073300,Phvul.005G073400	1.99407	MATE efflux family protein ALF5-related
	128	Phvul.007G027700	1.67189	Zinc finger protein jagged-related	128	Phvul.009G145800	1.69594	Transcription factor BHLH61-related	128	Phvul.005G083400	1.73133	Asparagine synthetase, aluminium induced protein
	129	Phvul.007G102300	1.66178	30S ribosomal protein S16	129	Phvul.009G176000	1.99855	No functional annotations for this locus	129	Phvul.005G083700	1.62297	Protochlorophyllide reductase, dehydrogenases with different specificities (related to short-chain alcohol dehydrogenases)
	130	Phvul.007G104000	2.14244	ATP-binding cassette transporter	130	Phvul.009G185800	1.57769	Peptidyl-prolyl cis-trans isomerase	130	Phvul.005G083900	1.51677	No functional annotations for this locus
	131	Phvul.007G127800	1.85127	Ethylene-responsive transcription factor 1	131	Phvul.009G187400	2.21031	Gibberellic acid-regulated protein 4	131	Phvul.005G100700	1.97148	Transcription activator GLK1-related
	132	Phvul.007G132500	1.61126	No functional annotations for this locus	132	Phvul.009G196900	5.24117	Ethylene-responsive transcription factor SHINE 2-related	132	Phvul.005G107900	1.77172	Vesicle-associated protein 4-1
	133	Phvul.007G143000	1.63937	Adenine nucleotide alpha hydrolases-like protein	133	Phvul.009G230400	1.6148	DNA-directed RNA polymerase II	133	Phvul.005G136400	2.31035	No apical meristem (NAM) protein
	134	Phvul.007G183200	2.04622	Two-component phosphorelay intermediate involved in MAP kinase cascade regulation	134	Phvul.009G233200	1.90237	Xyloglucan:xyloglucosyl transferase	134	Phvul.005G138000	1.91685	Protein NRT1/ PTR family 2.1-related
	135	Phvul.007G195100	3.92419	LOB domain-containing protein 16	135	Phvul.009G252900	2.22841	Pathogenesis-related protein Bet v I family	135	Phvul.005G138100	1.6972	Protein NRT1/ PTR family 2.1-related
	136	Phvul.007G200700	1.84501	Universal stress protein family	136	Phvul.009G256400	3.53053	Glucan endo-1,3-beta-D-glucosidase / laminarinase	136	Phvul.005G182100	1.55467	NAD dependent epimerase/dehydratase
	137	Phvul.007G219300	2.65661	Auxin responsive protein	137	Phvul.009G257600	2.23332	D-Arabinono-1, 4-lactone oxidase	137	Phvul.006G018800	1.75462	Flavonoid 3',5'-hydroxylase / F3'5'H
	138	Phvul.007G241600	1.58842	AP2 domain, sequence-specific DNA binding transcription factor activity	138	Phvul.009G262400	128.338	DnaJ domain, heat shock protein binding	138	Phvul.006G021700	1.95236	Serine carboxypeptidase-like 1-related
	139	Phvul.007G241800	3.28468	Ethylene-responsive transcription factor 13	139	Phvul.010G043000	2.00242	Zinc-finger of the FCS-type, C2-C2	139	Phvul.006G023200,Phvul.006G023300	2.86446	Iron/ascorbate family oxidoreductases
	140	Phvul.007G253700	1.69359	Aldo-keto reductase	140	Phvul.010G047900	4.38106	Ca2+ independent phospholipase A2	140	Phvul.006G039800	1.52332	Cytochrome P450 71B21-related
	141	Phvul.007G273000	3.32092	Ethylene-responsive transcription factor 1B	141	Phvul.010G049300	1.56622	Hyaluronan / mRNA binding family	141	Phvul.006G042800	1.66704	No functional annotations for this locus
	142	Phvul.008G027800	1.88781	Agamous-like MADS-box protein AGL8-related	142	Phvul.010G051100	2.51723	Membrane transport protein	142	Phvul.006G050900	1.99481	Pirin-related
	143	Phvul.008G062900	2.39384	Plant self-incompatibility protein S1	143	Phvul.010G053300	1.6899	Histidine phosphatase superfamily	143	Phvul.006G054500,Phvul.006G054600,Phvul.006G054900,Phvul.006G055000	1.5609	Cytochrome P450 CYP2 subfamily
	144	Phvul.008G063400	3.47581	No functional annotations for this locus / alanyl-tRNA aminoacylation	144	Phvul.010G055500	1.86384	Leucine-rich repeat-containing protein, apoptotic process	144	Phvul.006G112800	1.77773	Ribonuclease T2
	145	Phvul.008G063700	3.00491	Plant self-incompatibility protein S1	145	Phvul.010G055800	2.32099	No functional annotations for this locus	145	Phvul.006G133600	1.99407	Ferric reductase, NADH/NADPH oxidase and related proteins
	146	Phvul.008G064500	6.05809	No functional annotations for this locus/alanyl-tRNA aminoacylation	146	Phvul.010G108700	2.09287	Zinc finger FYVE domain containing protein	146	Phvul.006G141200	1.85152	Nitrate, fromate, iron dehydrogenase
	147	Phvul.008G065000	1.2/0.0	Plant self-incompatibility protein S1	147	Phvul.011G045000	1.65509	Alternative splicing factor SRp20/9G8 (RRM superfamily)	147	Phvul.006G168800	1.49601	Proprotein convertase subtilisin/kexin
	148	Phvul.008G070100	1.72567	UDP-galactose transporter	148	Phvul.011G059400	3.17702	Aldehyde dehydrogenase-related	148	Phvul.006G177400	1.89036	Receptor-like serine/threonine-protein kinase MRH1-related
	149	Phvul.008G076600	6.63739	Brassinosteroid metabolic pathway protein BEN1	149	Phvul.011G080600	1.79445	Cytokinin riboside 5'-monophosphate phosphoribohydrolase LOG3-related	149	Phvul.006G214500	1.79435	No functional annotations for this locus
	150	Phvul.008G086800	2.1061	Peroxidase	150	Phvul.011G095400	1.57229	Pollen proteins Ole e I like	150	Phvul.007G019300	1.87124	Glycerate dehydrogenase
	151	Phvul.008G114000	1.61617	No functional annotations for this locus	151	Phvul.011G098000	1.84645	Ricin-type beta-trefoil lectin domain (Ricin_B_lectin)	151	Phvul.007G026000	1.56499	Trans-cinnamate 4-monooxygenase
	152	Phvul.008G114100	1.5966	No functional annotations for this locus	152	Phvul.011G113200	5.84151	No functional annotations for this locus	152	Phvul.007G063900	1.5378	Alpha-L-fucosidase
	153	Phvul.008G119100	1.58122	No functional annotations for this locus	153	Phvul.011G128700	5.88769	UDP-glucoronosyl and UDP-glucosyl transferase	153	Phvul.007G069500	2.62011	Remorin
	154	Phvul.008G121300	9.98765	Callose synthase 3	154	Phvul.011G183700	1.53743	Pathogenesis-related protein Bet v I family	154	Phvul.007G074300	2.71354	Endo-polygalacturonase-like protein-related
	155	Phvul.008G199200,Phvul.008G199300	1.76004	No functional annotations for this locus	155	Phvul.011G205000	9.24925	Albumin I, nutrient reservoir activity	155	Phvul.007G080400	1.73135	ABA/WDS induced protein, response to stress
	156	Phvul.008G202600	1.48972	F-box domain, protein binding	156	Phvul.011G205200	1.94985	Albumin I, nutrient reservoir activity	156	Phvul.007G113800	1.5486	Alpha/beta hydrolase-like protein
	157	Phvul.008G204900	1.7463	No functional annotations for this locus	157	Phvul.011G205300	16.7423	Albumin I, nutrient reservoir activity	157	Phvul.007G119500	3.65986	Subtilisin-like protease (plant)
	158	Phvul.008G218800	1.88419	Hypoxia induced protein conserved region	158	Phvul.011G205400	1.3/0.0	Albumin I, nutrient reservoir activity	158	Phvul.007G128600	2.19764	EamA-like transporter family
	159	Phvul.008G218900	1.69692	No functional annotations for this locus	159	Phvul.011G205500	6.03878	Albumin I, nutrient reservoir activity	159	Phvul.007G167200	3.92598	Peroxidase / lactoperoxidase
	160	Phvul.008G249500	1.7526	Peroxidase / lactoperoxidase	160	Phvul.011G205600	6.47102	Albumin I, nutrient reservoir activity	160	Phvul.007G196800	1.47271	Respiratory burst oxidase homolog protein B
	161	Phvul.008G266700	2.07346	RING finger domain	161	Phvul.011G212800	1.74053	Brassinosteroid metabolic pathway protein BEN1	161	Phvul.007G203400	2.53818	Inositol 3-alpha-galactosyltransferase
	162	Phvul.009G016000	1.65576	Possible lysine decarboxylase	162	Phvul.011G213800	2.71175	Oxidoreductase, 2-oxoglutarate Fe(II) oxygenase family protein	162	Phvul.007G235300	2.02423	Beta expansin 6-related
	163	Phvul.009G024600	1.68336	No functional annotations for this locus	163	Phvul.011G215700	3.57748	No functional annotations for this locus	163	Phvul.008G062900	1.59464	Plant self-incompatibility protein S1
	164	Phvul.009G051100	1.76093	No functional annotations for this locus		Unmapped genes			164	Phvul.008G076600	8.52128	Brassinosteroid metabolic pathway protein BEN1
	165	Phvul.009G111800	1.77493	Histidine-containing phosphotransfer protein 4	164	XLOC_025708	1.6/0		165	Phvul.008G087000	1.58237	Protease inhibitor/seed storage/LTP family
	166	Phvul.009G111900	1.62369	Ribosomal protein L17	165	XLOC_013098	10.5323		166	Phvul.008G091600	2.5811	Dirigent-like protein
	167	Phvul.009G129500	1.61233	1-Aminocyclopropane-1-carboxylate oxidase 5	166	XLOC_014391	5.66084		167	Phvul.008G115600	2.45932	No functional annotations for this locus
	168	Phvul.009G134300	2.18644	Bidirectional sugar transporter SWEET1	167	XLOC_027555	4.85786		168	Phvul.008G116500	1.82882	Tropinone reductase I, reductases with broad range of substrate specificities
	169	Phvul.009G134700	1.64182	Alcohol dehydrogenase	168	XLOC_007295	4.51656		169	Phvul.008G121300	9.65182	Callose synthase 3
	170	Phvul.009G149500	1.87845	Alcohol dehydrogenase class-P	169	XLOC_012680	3.8036		170	Phvul.008G130100	1.52764	Glucosyl/glucoronosyl transferases
	171	Phvul.009G159100	1.81012	No functional annotations for this locus	170	XLOC_011311	3.54994		171	Phvul.008G146200	3.98542	Protein trichome birefringence-like 3
	172	Phvul.009G175600	1.65816	NAD(P)-binding Rossmann-fold superfamily protein	171	XLOC_009239	2.57461		172	Phvul.008G150300	1.57645	Galactose oxidase, central domain (Kelch_4)
	173	Phvul.009G179600	1.60851	Achaete-scute transcription factor related	172	XLOC_009484	2.38263		173	Phvul.008G179700	4.00692	No functional annotations for this locus
	174	Phvul.009G180400	1.75956	RAS suppressor protein (contains leucine-rich repeats)	173	XLOC_021160	2.11409		174	Phvul.008G195400	1.47422	Glutathione S-transferase
	175	Phvul.009G228200	3.96839	MYB-like DNA-binding protein MYB	174	XLOC_002943	1.83948		175	Phvul.008G196500	1.63009	Oxygen-evolving enhancer protein 2-1, chloroplastic-related
	176	Phvul.009G256400	2.3147	Glucan endo-1,3-beta-D-glucosidase / laminarinase	175	XLOC_005869	1.57268		176	Phvul.008G212700	2.0933	Endo-1,4-beta-glucanase
	177	Phvul.009G261900	1.59587	No functional annotations for this locus	176	XLOC_010303	1.51943		177	Phvul.008G217300	1.56657	No functional annotations for this locus
	178	Phvul.009G262400	157.213	DnaJ domain, heat shock protein binding	177	XLOC_025192	1.51164		178	Phvul.008G218800	3.62259	Hypoxia induced protein conserved region
	179	Phvul.010G009400	1.67992	Protein NRT1/ PTR family 5					179	Phvul.008G239700	2.93319	Group II pyridoxal-5-phosphate decarboxylase
	180	Phvul.010G043000	1.88671	Zinc-finger of the FCS-type, C2-C2					180	Phvul.008G270000	1.57011	Predicted membrane protein, contains DoH and cytochrome b-561/ferric reductase transmembrane domains
	181	Phvul.010G047900	3.93537	Ca2+ independent phospholipase A2					181	Phvul.008G274300	1.78573	Glycerophosphodiester phosphodiesterase-like protein-related
	182	Phvul.010G055500	2.36819	Leucine-rich repeat-containing protein, apoptotic process					182	Phvul.008G278900	1.85512	CCAAT-binding transcription factor-related
	183	Phvul.010G055800	2.36772	No functional annotations for this locus					183	Phvul.009G029500	2.06492	Serine/threonine-rich protein T10 in DGCR region
	184	Phvul.010G055900	1.58798	P53 and DNA damage-regulated protein					184	Phvul.009G045100	1.52402	30S ribosomal protein-related
	185	Phvul.010G066400	1.56154	Protease inhibitor/seed storage/LTP family					185	Phvul.009G058900	1.7078	No functional annotations for this locus
	186	Phvul.010G111200	1.8803	Protein suppressor of PHYA-105 1					186	Phvul.009G059000	1.59759	NAD dependent epimerase/dehydratase, isoflavone reductase
	187	Phvul.010G116000	1.5938	Calcium-binding protein KIC					187	Phvul.009G075100	2.52075	Branched-chain amino acid transaminase
	188	Phvul.010G126800	1.54669	Complex I intermediate-associated protein 30 (CIA30)					188	Phvul.009G124600	2.15706	Adenine nucleotide alpha hydrolase-like protein
	189	Phvul.010G148600	1.52063	Protein curvature thylakoid 1C, chloroplastic					189	Phvul.009G133000	2.15487	Serine/threonine protein kinase
	190	Phvul.011G015800	2.82752	Peroxisomal membrane protein 11B					190	Phvul.009G144100	1.61996	Aspartyl proteases
	191	Phvul.011G017700	3.11177	QLQ, WRC domains					191	Phvul.009G145900	1.89204	No functional annotations for this locus
	192	Phvul.011G028600	1.50371	Serine carboxypeptidases (lysosomal cathepsin A)					192	Phvul.009G159100	1.73446	No functional annotations for this locus
	193	Phvul.011G050000	1.80516	No functional annotations for this locus					193	Phvul.009G178500	1.74046	Inactive poly [ADP-ribose] polymerase SRO4-related
	194	Phvul.011G060200	1.5147	Small heat-shock protein (HSP20) family					194	Phvul.009G186300	1.60414	Thioredoxin-like 1-2, chloroplastic
	195	Phvul.011G060300	2.26692	Glucosyltransferase-like protein-related					195	Phvul.009G186500	1.5463	Chlorophyll a/b binding protein
	196	Phvul.011G067100	2.00232	Protein tyrosine phosphatase-like protein					196	Phvul.009G187800	1.59238	Glutathione S-transferase
	197	Phvul.011G107000	1.59336	Xyloglucan endotransglucosylase/hydrolase protein 9					197	Phvul.009G205100	1.87661	X-BOX transcription factor-related
	198	Phvul.011G110800	2.08738	Wound-induced protein					198	Phvul.009G212400	1.48327	Hepanarase-like protein 3
	199	Phvul.011G110900	1.87277	Wound-induced protein					199	Phvul.009G230400	2.4715	DNA-directed RNA polymerase II
	200	Phvul.011G113200	3.27008	No functional annotations for this locus					200	Phvul.009G231800	1.48479	Gulonolactone oxidase
	201	Phvul.011G138300	1.93796	Dynein light chain type 1					201	Phvul.009G232700	2.94884	Transcription factor GATA (GATA binding factor)
	202	Phvul.011G174700	1.956	Auxin responsive protein					202	Phvul.009G242700	2.11337	Cellulose synthase (UDP-forming)
	203	Phvul.011G182200	2.06514	Dehydration-responsive protein RD22					203	Phvul.009G257600	3.15711	D-Arabinono-1,4-lactone oxidase
	204	Phvul.011G183700	2.714	Pathogenesis-related protein Bet v I family					204	Phvul.010G003000	2.01079	Protein NRT1/ PTR family 2.12-related
	205	Phvul.011G205500	2.80491	Albumin I, nutrient reservoir activity					205	Phvul.010G043000	2.16738	Zinc-finger of the FCS-type, C2-C2
	206	Phvul.011G205600	3.91693	Albumin I, nutrient reservoir activity					206	Phvul.010G052300	1.67149	Oxygen-evolving enhancer protein 3-1, chloroplastic-related
	207	Phvul.011G212800	2.17219	Brassinosteroid metabolic pathway protein BEN1					207	Phvul.010G066400	2.227	Protease inhibitor/seed storage/LTP family
	208	Phvul.011G213800	2.58131	Oxidoreductase, 2-oxoglutarate Fe(II) oxygenase family protein					208	Phvul.010G067200	1.81876	Aspartate aminotransferase
	209	Phvul.L004600	1.81692	Plant self-incompatibility protein S1					209	Phvul.010G108700	2.65376	Zinc finger FYVE domain containing protein
		Unmapped genes							210	Phvul.010G126800	1.60142	Complex I intermediate-associated protein 30 (CIA30)
	210	XLOC_009827	1.4/0.0						211	Phvul.010G129200	1.55294	No functional annotations for this locus
	211	XLOC_011549	44.6/0.0						212	Phvul.010G134200	2.77892	Protein kinase protein with adenine nucleotide alpha-hydrolases-like domain-related
	212	XLOC_014391	9.15294						213	Phvul.010G155100	2.11814	No functional annotations for this locus
	213	XLOC_007295	8.43903						214	Phvul.011G001400	1.49376	Zinc finger, C3HC4 type (RING finger) (zf-C3HC4)
	214	XLOC_012680	6.93504						215	Phvul.011G010600	1.81305	Serine carboxypeptidases (lysosomal cathepsin A)
	215	XLOC_027555	5.80796						216	Phvul.011G018000	1.60859	Alcohol dehydrogenase, class III
	216	XLOC_025902	4.63522						217	Phvul.011G036900	1.69557	Auxin responsive protein
	217	XLOC_027895	4.02379						218	Phvul.011G050000	1.95122	No functional annotations for this locus
	218	XLOC_011311	3.98011						219	Phvul.011G079300	1.58136	Aquaporin PIP2-4-related
	219	XLOC_013194	3.16417						220	Phvul.011G082900,Phvul.011G083100,Phvul.011G083200,Phvul.011G083300	2.12392	No functional annotations for this locus
	220	XLOC_025711	2.99493						221	Phvul.011G095400	1.89358	Pollen proteins Ole e I like
	221	XLOC_018617	2.53409						222	Phvul.011G096800	2.04629	Reductases with broad range of substrate specificities
	222	XLOC_003165	2.53253						223	Phvul.011G099500	2.77271	Protein FAF-like, chloroplastic-related
	223	XLOC_025339	2.38112						224	Phvul.011G110800	1.51778	Wound-induced protein
	224	XLOC_011321	2.20187						225	Phvul.011G121200,Phvul.011G121500	2.78254	No functional annotations for this locus
	225	XLOC_007069	2.17465						226	Phvul.011G178800	1.45202	Metal tolerance protein 10-related
	226	XLOC_006220	2.12452						227	Phvul.011G180400	1.68256	Acyl-CoA reductase
	227	XLOC_005358	2.12447						228	Phvul.011G185500	1.46207	Protein kinase domain (Pkinase) // leucine rich repeat (LRR_8)
	228	XLOC_015561	1.92162						229	Phvul.011G190300	1.82039	Subtilisin-like protease (plant)
	229	XLOC_012252	1.73216						230	Phvul.011G206100	1.61023	Aspartyl proteases
	230	XLOC_024362	1.66228						231	Phvul.011G210400	2.61515	Protein tyrosine kinase (Pkinase_Tyr)
	231	XLOC_011817	1.64602						232	Phvul.011G210800	1.55816	Chromatin remodeling protein-related
	232	XLOC_007963	1.64328						233	Phvul.011G211100	1.87542	Structural maintenance of chromosomes protein 2
	233	XLOC_007964	1.62783						234	Phvul.011G213800	2.98566	Oxidoreductase, 2-oxoglutarate Fe(II) oxygenase family protein
	234	XLOC_011164	1.53121						235	Phvul.011G215100	1.48801	Predicted quinone oxidoreductase
										Unmapped genes
									236	XLOC_002749	2.1/0.0
									237	XLOC_013090	3.2/0.0
									238	XLOC_025708	1.4/0.0
									239	XLOC_027978	3.4/0.0
									240	XLOC_024536	13.4899
									241	XLOC_007295	7.63229
									242	XLOC_027555	4.34114
									243	XLOC_014391	3.75642
									244	XLOC_014176	3.69866
									245	XLOC_011311	3.33229
									246	XLOC_011105	3.23596
									247	XLOC_025339	3.06035
									248	XLOC_025154	2.79398
									249	XLOC_018264	2.65785
									250	XLOC_007201	2.25696
									251	XLOC_007069	1.96542
									252	XLOC_010303	1.86336
									253	XLOC_028131	1.82537
									254	XLOC_009202	1.77743
									255	XLOC_011817	1.69652
