# Supplementary material for: Proanthocyanidin accumulation and transcriptional responses in the seed coat of cranberry beans (Phaseolus vulgaris L.) with different susceptibility to postharvest darkening
Source: BMC Plant Biol. 2017 May 25;17:89. doi: 10.1186/s12870-017-1037-z (PMC5445279; doi:10.1186/s12870-017-1037-z)
Supplement: Supplementary file 4 — List of genes upregulated in seed coats of both non-darkening and darkening cranberry bean RILs at different stages of seed development. (XLSX 14 kb) [file 12870_2017_1037_MOESM4_ESM.xlsx]

## Sheet: Sheet1
Excel file S4. List of genes upregulated in seed coats of both non-darkening and darkening cranberry beans at different stages of seed development.
List of genes upregulated at the early stage of development in the darkening RIL relative to the early stage of the non-darkening RIL, and upregulated at the intermediate stage of development in the non-darkening RIL relative to the intermediate stage of the darkening RIL
Gene Accession Number	Functional Annotation
Phvul.002G219400	Pentatricopeptide repeat (RNA editing)
Phvul.003G263300	Predicted RNA-binding protein containing PIN domain and invovled in translation or RNA processing
Phvul.004G163300	Heat stress transcription factor
Phvul.006G178100	THO complex subunit 7
Phvul.007G131500	Receptor-like protein kinase-related
Phvul.007G141000	No functional annotations for this locus
Phvul.007G144000	Small nuclear ribonucleoprotein (snRNP)
Phvul.009G023700	Alternative splicing factor SRp20/9G8 (RRM superfamily)
Phvul.010G053300	Histidine phosphatase superfamily
Phvul.011G045000	Alternative splicing factor SRp20/9G8 (RRM superfamily)
List of genes upregulated at the early stage of development in the darkening RIL relative to the early stage of the non-darkening RIL, and upregulated at the mature stage of development in the non-darkening RIL relative to the mature stage of the darkening RIL
Gene Accession Number	Functional Annotation
Phvul.002G203700	No functional annotations for this locus
Phvul.002G203800	No functional annotations for this locus
Phvul.003G215600	No functional annotations for this locus
Phvul.007G080400	ABA/WDS induced protein, response to stress
Phvul.008G179700	No functional annotations for this locus
Phvul.009G242700	Cellulose synthase (UDP-forming)
Phvul.011G180400	Acyl-CoA reductase
XLOC_018264	Unmapped gene
List of genes upregulated at the early stage of development in the darkening RIL relative to the early stage of the non-darkening RIL, and upregulated at the intermediate and mature stages of development in the non-darkening RIL relative to the intermediate and mature stages of the darkening RIL
Gene Accession Number	Functional Annotation
Phvul.008G217300	No functional annotations for this locus
List of genes upregulated at the early and intermediate stages of development in the darkening RIL relative to the early and intermediate stages of the non-darkening RIL, and upregulated at the mature stage of development in the non-darkening RIL relative to the mature stage of the darkening RIL
Gene Accession Number	Functional Annotation
Phvul.001G017400	Multidrug resistance protein, MATE drug transmembrane transport
XLOC_028131	Unmapped gene
List of genes upregulated at the early and mature stages of development in the darkening RIL relative to the early and mature stages of the non-darkening RIL, and upregulated at the intermediate stage of development in the non-darkening RIL relative to the intermediate stage of the darkening RIL
Gene Accession Number	Functional Annotation
Phvul.001G230200	RNA recognition motif, RNA and export factor binding protein
Phvul.009G118900	Aquaporin transporter
Phvul.010G049300	Hyaluronan / mRNA binding family
List of genes upregulated at the intermediate stage of development in the darkening RIL relative to the intermediate stage of the non-darkening RIL, and upregulated at the early stage of development in the non-darkening RIL relative to the early stage of the darkening RIL
Gene Accession Number	Functional Annotation
Phvul.003G238700	GH3 auxin-responsive promoter
List of genes upregulated at the intermediate stage of development in the darkening RIL relative to the intermediate stage of the non-darkening RIL, and upregulated at the mature stage of development in the non-darkening RIL relative to the mature stage of the darkening RIL
Gene Accession Number	Functional Annotation
Phvul.011G121200,Phvul.011G121500	No functional annotations
List of genes upregulated at the mature stage of development in the darkening RIL relative to the mature stage of the non-darkening RIL, and upregulated at the intermediate stage of development in the non-darkening RIL relative to the intermediate stage of the darkening RIL
Gene Accession Number	Functional Annotation
Phvul.001G011800,Phvul.001G011900	Basic region leucine zipper, regulation of transcription, DNA-dependent
Phvul.002G250700	Plastocyanin-like domain, electron carrier activity
List of genes upregulated at the mature stage of development in the darkening RIL relative to the mature stage of the non-darkening RIL, and upregulated at the early stage of development in the non-darkening RIL relative to the early stage of the darkening RIL
Gene Accession Number	Functional Annotation
Phvul.011G028600	Serine carboxypeptidases (lysosomal cathepsin A)
