# Supplementary material for: Proanthocyanidin accumulation and transcriptional responses in the seed coat of cranberry beans (Phaseolus vulgaris L.) with different susceptibility to postharvest darkening
Source: BMC Plant Biol. 2017 May 25;17:89. doi: 10.1186/s12870-017-1037-z (PMC5445279; doi:10.1186/s12870-017-1037-z)
Supplement: Supplementary file 5 — Differentially expressed genes belonging to cluster 1 to 14 and their respective seed coat transcript abundance levels at each developmental stage for darkening and non-darkening cranberry beans RILs. (XLSX 314 kb) [file 12870_2017_1037_MOESM5_ESM.xlsx]

## Sheet: Cluster 1
	Gene_ID	Gene Accession	Gene Annotation	Darkening RIL (Early)		Darkening RIL (Intermediate)		Darkening RIL (Mature)		Non-darkening RIL (Early)		Non-darkening RIL (Intermediate)		Non-darkening RIL (Mature)
				Mean FPKM	SE	Mean FPKM	SE	Mean FPKM	SE	Mean FPKM	SE	Mean FPKM	SE	Mean FPKM	SE
1	XLOC_000548	Phvul.001G107400	Acetylglucosaminyltransferase EXT1/exostosin 1	0.344424	0.0555065	0.244406	0.0409979	8.56921	0.7427	0.312948	0.0521982	0.265276	0.0411706	5.41935	0.480687
2	XLOC_000676	Phvul.001G131600	No functional annotations for this locus	0.450235	0.0666262	0.37306	0.0597791	21.7452	1.72498	0.199609	0.0370362	0.48781	0.070342	13.2051	1.11024
3	XLOC_000944	Phvul.001G184600	Late embryogenesis abundant protein	0.547769	0.102031	0.151711	0.0429243	22.0685	1.94362	0.345911	0.0627433	0.348243	0.0620701	13.3623	1.40002
4	XLOC_000948	Phvul.001G185500	Cytochrome P450 CYP2 subfamily	0.411553	0.0670636	1.06057	0.127534	10.3145	0.898155	0.357226	0.0552103	1.31907	0.15617	15.7628	1.28732
5	XLOC_001043	Phvul.001G205900	Peripheral-type benzodiazepine receptor and related proteins	0.56859	0.0921379	0.273804	0.0490973	12.1615	1.04399	0.55507	0.0843919	0.292191	0.0554383	7.59191	0.81383
6	XLOC_001090	Phvul.001G215300	Glycogenin	0.0416058	0.0295595	0.449956	0.0779587	21.9426	1.90488	0.0453124	0.0284895	0.203253	0.0410938	12.2632	1.09082
7	XLOC_001130	Phvul.001G221400	Pectin acetylesterase	2.60664	0.325005	2.58779	0.353893	64.7573	5.26457	3.61901	0.471453	2.95513	0.383612	39.1249	3.08998
8	XLOC_001153	Phvul.001G226600	Exonuclease family protein	6.91067	0.615678	6.64085	0.581992	120.145	9.70814	6.26966	0.570156	6.52234	0.575093	72.2593	5.32652
9	XLOC_001256	Phvul.001G246900	No functional annotations for this locus	14.0743	1.23948	21.2892	1.69025	554.199	53.5036	9.00259	0.786123	22.3153	1.76785	529.539	50.6267
10	XLOC_001881	Phvul.001G103800	Leucine biosynthetic process, LeuA allosteric (dimerisation) domain	1.20987	0.183026	3.81599	0.4134	27.8647	2.09292	0.860767	0.140268	4.36007	0.448434	18.3389	1.4225
11	XLOC_002108	Phvul.001G148000	No functional annotations for this locus	0.109946	0.0273043	0.195072	0.0912952	13.1282	0.225138	0.094783	0.0316815	0.125477	0.0228209	6.0912	0.278609
12	XLOC_002639	Phvul.001G254200	No functional annotations for this locus	13.0578	0.950954	8.91063	0.689088	271.076	2.25138	10.5581	0.428076	6.47709	0.447513	176.927	0.957247
13	XLOC_002926	Phvul.002G020200	No functional annotations for this locus	0.655114	0.126228	1.25882	0.22525	57.4264	2.301	0.243496	0.0558462	2.38923	0.277342	122.424	0.965907
14	XLOC_002967	Phvul.002G027900	Cupin family protein	1.97065	0.204518	4.76664	0.407231	41.0669	3.15969	1.42336	0.150686	3.78822	0.330071	23.1705	1.86294
15	XLOC_003158	Phvul.002G068000	Thioredoxin	0.0383816	0.0602781	0.131073	0.081092	2.53544	0.314662	0.0966286	0.0196777	0.223128	0.054518	7.51547	0.39935
16	XLOC_003325	Phvul.002G097100	Cytochrome P450 (oxidoreductase)	2.66682	0.290225	19.144	1.51953	83.0889	6.79862	1.29185	0.157109	11.8048	1.00921	84.5617	6.93897
17	XLOC_003599	Phvul.002G156900	Cation transport ATPase	0.253763	0.0413946	0.591466	0.0770578	105.594	8.44721	0.254956	0.0418865	0.4491	0.0622023	63.9299	4.87327
18	XLOC_005015	Phvul.002G111900	Cytochrome P450 CYP2 subfamily	0.620089	0.145126	0.590308	0.120462	378.623	35.3486	0.553822	0.100554	0.329625	0.0649112	212.034	19.0439
19	XLOC_005682	Phvul.002G239800	Cupin	3.65358	0.487659	0.2226	0.0997676	178.464	16.8012	2.95054	0.362331	0.569056	0.12843	85.3204	6.95926
20	XLOC_005698	Phvul.002G243300	GDSL-like lipase/acylhydrolase, lateral signaling target protein 2	0.156277	0.0445143	0.0558393	0.0269128	74.488	6.8216	0.114309	0.0447917	0.0481717	0.0207625	30.9929	2.91868
21	XLOC_005779	Phvul.002G258500	Cellulase (glycosyl hydrolase family 5)	10.8529	1.12456	4.05699	0.416708	158.15	13.4312	6.47646	0.612592	3.68029	0.390133	89.5292	7.28033
22	XLOC_006241	Phvul.003G005200	Myosin-14-related	0.015662	0.0190814	0.032804	0.0389645	0.771011	0.118192	0.00674059	0.0136918	0.0363402	0.0102672	2.0295	0.241119
23	XLOC_006273	Phvul.003G011500	Leucine-rich repeat receptor-like protein kinase	0.00573412	0.0136544	0.0639929	0.0172495	4.85686	0.4198	0.0092423	0.00753843	0.0737137	0.0195466	2.17141	0.225409
24	XLOC_006311	Phvul.003G020500	Peroxygenase 1	24.8492	2.18741	10.4775	0.935105	2295.35	259.776	16.185	1.33593	10.1606	0.909067	1260.81	116.916
25	XLOC_006312	Phvul.003G020700	Caleosin related protein (seed oil storage)	45.4976	3.8591	8.9622	0.811466	2606.33	277.431	49.1296	3.6369	8.89585	0.846208	1544.57	132.791
26	XLOC_006968	Phvul.003G147700	Xyloglucan endotransglucosylase/hydrolase protein 25-related	3.2111	0.389749	6.51881	0.664859	55.4295	4.20207	4.82909	0.520874	7.62235	0.727072	88.8474	6.97918
27	XLOC_007260	Phvul.003G204400	Ferric reductase, NADH/NADPH oxidase and related proteins	0.645017	0.104934	0.274093	0.0716425	33.1191	3.38446	0.576331	0.0987685	0.162499	0.0622661	19.661	1.95107
28	XLOC_007520	Phvul.003G251300	Fatty acyl-CoA elongase/polyunsaturated fatty acid specific elongation enzyme	0.302091	0.0529072	0.525223	0.0760656	17.1297	1.48278	0.199836	0.0386403	0.464391	0.0673551	8.46656	0.796033
29	XLOC_008004	Phvul.003G045600	Regulation of transcription, DNA-dependent, no apical meristem (NAM) protein	47.0305	4.57492	1.47832	0.189789	533.139	57.2882	33.5217	2.74804	1.7997	0.232863	315.923	28.1698
30	XLOC_008586	Phvul.003G163300	Dynein light chain	1.46839	0.217774	30.3911	2.82316	217.416	20.1507	4.23717	0.498464	55.476	4.27586	357.416	33.5643
31	XLOC_008638	Phvul.003G172500	Myosin assembly protein/sexual cycle protein and related protein	1.28106	0.134156	1.86105	0.174469	22.8858	1.69929	0.971406	0.104288	0.971958	0.104129	14.7271	1.07301
32	XLOC_009528	Phvul.004G056600	DNA-binding storekeeper protein-like protein-related	1.20734	0.166534	0.969501	0.140587	23.3988	2.26417	0.796935	0.116822	0.841162	0.125079	10.9225	1.1146
33	XLOC_009692	Phvul.004G090800	Peroxidase	0.568434	0.0917606	0.235175	0.0403565	19.6599	1.85266	0.295431	0.0524837	0.651877	0.0971943	8.1271	0.832395
34	XLOC_009728	Phvul.004G097700	No functional annotations for this locus	0.0582346	0.123673	0.0431727	0.127972	2.76464	0.291801	0.0396216	0.116597	0.0287357	0.107331	1.28987	0.192916
35	XLOC_009804	Phvul.004G111500	Sodium sulfate symporter and related arsenite permeases	0.519055	0.109334	1.4774	0.192272	17.5346	1.37597	0.437595	0.0855954	2.52067	0.297073	25.9261	1.92515
36	XLOC_009825	Phvul.004G117100	mRNA cleavage and polyadenylation factor I complex, subunit RNA15	0.389884	0.0569267	0.110698	0.022771	10.414	0.798649	0.273461	0.0406238	0.0499055	0.0145849	4.28	0.355734
37	XLOC_010755	Phvul.004G114300	Cytochrome P450	0.0469698	0.0252949	0	0	3.47763	0.387061	0.0346279	0.0288577	0	0	1.28232	0.166008
38	XLOC_010968	Phvul.004G156000	Acetylglucosaminyltransferase activity, core-2/I-branching enzyme	1.95483	0.286014	2.06671	0.293216	58.7072	4.76868	1.49393	0.242984	1.41372	0.218279	30.9946	2.50662
39	XLOC_010981	Phvul.004G158800	Dehydrin	3.00913	0.432005	0.651058	0.180867	178.739	14.4733	1.69806	0.283514	0.524952	0.153023	115.615	10.2093
40	XLOC_011274	Phvul.005G023600	Amine oxidase-related	0.225805	0.0360809	0.281804	0.0412346	4.7732	0.444871	0.363131	0.0550656	0.412701	0.0567454	10.3006	0.821252
41	XLOC_011635	Phvul.005G096300	Cold-regulated protein 15B	0.146353	0.0401818	0.24275	0.0499217	5.69721	0.512381	0.0799291	0.0373745	0.304192	0.0572229	2.84568	0.319139
42	XLOC_013294	Phvul.006G029100	Serine-glyoxylate transaminase / SGAT	2.39834	0.274608	2.22537	0.253714	106.298	8.07367	3.73323	0.369273	5.15925	0.473531	114.625	8.60974
43	XLOC_013902	Phvul.006G150100	No functional annotations for this locus	2.2632	0.359652	1.46262	0.241457	121.246	4.15634	2.38178	0.36035	1.28829	0.204454	80.6175	4.70696
44	XLOC_014339	Phvul.006G017100	Protein C13C4.7	9.66615	0.857986	0.807057	0.101473	587.713	74.0977	9.15335	0.738388	1.53002	0.173609	334.198	32.7609
45	XLOC_014427	Phvul.006G037200	Protein trichome birefringence-like 43	16.5292	1.34595	64.5124	5.23662	1605.06	185.855	14.3168	1.1989	153.711	13.1546	2181.08	267.38
46	XLOC_015678	Phvul.007G057600	Serine/threonine dehydratase, tryptophan synthase	1.94021	0.238399	7.20122	0.632008	139.817	10.4529	2.25439	0.25436	12.5458	1.04922	203.736	15.6817
47	XLOC_016047	Phvul.007G130100	No functional annotations for this locus	0.206419	0.0231113	0.0761859	0.0193569	14.1983	0.92529	0.108093	0.0721705	0	0	7.96783	0.677079
48	XLOC_016048	Phvul.007G130200	Membrane transport protein	0.0201891	0.0128799	0.0667743	0.0274939	5.01255	0.536052	0	0	0.0632099	0.0285229	2.7012	0.31465
49	XLOC_016402	Phvul.007G200700	Universal stress protein family (Usp)	102.113	3.37577	161.419	6.08498	1435.83	111.533	188.4	7.14644	196.31	7.20966	2096.88	181.672
50	XLOC_016642	Phvul.007G246700	Pectinesterase activity, cell wall	0.187229	0.0383548	0.130177	0.0284232	13.2316	1.11074	0.131042	0.0281735	0.111319	0.0272668	7.73667	0.677298
51	XLOC_016793	Phvul.007G276500	No functional annotations for this locus	0.00800994	0.0184428	0.108766	0.0239488	2.33838	0.2797	0.0068782	0.0187695	0.129508	0.0248795	1.09466	0.140611
52	XLOC_017165	Phvul.007G070100	Legume lectin domain	0.206526	0.0610343	0.124462	0.0243977	78.5846	3.70748	0.361282	0.061605	0.112904	0.0428157	38.8119	3.19895
53	XLOC_017518	Phvul.007G137600	Anaphase-promoting complex (APC), subunit 11	0.360346	0.0823593	0.0947264	0.0503142	24.4972	2.13865	0.543691	0.107092	0.191869	0.0533353	13.7975	1.31336
54	XLOC_017742	Phvul.007G182200	Sodium/hydrogen exchanger	2.38778	0.287627	4.10497	0.411333	114.77	8.8147	1.22339	0.172351	2.00935	0.243809	32.499	2.4607
55	XLOC_017946	Phvul.007G225200	Late embryogenesis abundant	2.18346	0.255241	1.20884	0.153157	47.4935	3.63373	1.44058	0.174706	1.07186	0.140435	27.7512	2.59831
56	XLOC_018967	Phvul.008G128700	Cytochrome P450	1.78221	0.187399	6.25829	0.532987	245.733	23.027	1.96358	0.205231	9.20618	0.764071	152.286	13.8446
57	XLOC_019392	Phvul.008G217500	No functional annotations for this locus	4.43096	0.483545	33.9725	2.51194	235.749	18.2763	3.41869	0.386259	30.9887	2.2799	120.367	9.08028
58	XLOC_019393	Phvul.008G217600	No functional annotations for this locus	0.0541994	0.0174396	0.0368994	0.0502346	22.6801	2.05736	0.0274919	0.0131221	0.0711955	0.0726164	13.1309	1.38362
59	XLOC_020003	Phvul.008G047200	Phospholipase A1 (signaling)	0.0876771	0.0329072	0.161663	0.0309549	15.7357	1.48298	0.0777522	0.0163664	0.175224	0.0367431	8.36907	0.815112
60	XLOC_020116	Phvul.008G073100	BON1-associated protein 1-related	1.07348	0.22312	0.0453786	0.0630442	22.2675	0.526399	0.229563	0.0606374	0.0971484	0.0227183	7.86949	0.291787
61	XLOC_020975	Phvul.008G241700	Flavin containing amine oxidoreductase	1.62894	0.206642	0.689074	0.103137	29.1286	2.31838	1.40956	0.177633	0.827449	0.119838	17.806	1.36035
62	XLOC_021109	Phvul.008G270000	Predicted membrane protein, contains DoH and cytochrome b-561/ferric reductase transmembrane domains	2.30545	0.262891	5.11853	0.513065	25.9256	2.25175	1.57533	0.189279	4.85788	0.487939	40.706	3.50532
63	XLOC_022212	Phvul.009G172200	Cytochrome P450	0.0164849	0.0191399	0	0	19.3757	1.5318	0.0251587	0.0187273	0.0190416	0.0193833	10.078	0.877746
64	XLOC_022433	Phvul.009G218700	No functional annotations for this locus	0.165806	0.0634338	0.152328	0.0673245	18.7043	0.788689	0.219725	0.0478687	0.201792	0.0530455	9.4019	0.691608
65	XLOC_023526	Phvul.009G174000	No functional annotations for this locus	5.6157	0.527918	3.54874	0.466337	240.673	13.6197	4.23549	0.500415	3.62994	0.481617	138.088	2.82757
66	XLOC_024022	Phvul.010G001600	No functional annotations for this locus	0.13591	0.0605378	0.243411	0.066787	14.0873	1.19272	0.164028	0.0605915	0.378807	0.0860728	8.28905	0.720143
67	XLOC_024351	Phvul.010G066100	2-Isopropylmalate synthase activity	16.0257	1.40085	60.6557	4.45414	422.174	34.0082	16.8015	1.44583	71.5007	5.27202	285.243	22.0152
68	XLOC_024564	Phvul.010G104800	Late embryogenesis abundant protein	0.0936328	0.0660227	0.330263	0.0721552	120.642	3.38096	0.154602	0.0484224	0.305456	0.0793164	76.2862	4.85156
69	XLOC_024615	Phvul.010G112600	Lipase (class 3)	0.0797924	0.0277338	0.019674	0.00959037	8.2969	0.662481	0.0462595	0.0273712	0.021237	0.0277781	5.2529	0.435931
70	XLOC_024931	Phvul.010G007400	GDP-fucose protein O-fucosyltransferase	1.06391	0.127444	2.31565	0.230957	168.713	14.6757	1.24579	0.14693	2.2509	0.233833	101.421	7.84446
71	XLOC_025345	Phvul.010G089500	Cell wall macromolecule catabolic process	6.84074	1.1755	56.5767	5.39964	500.043	51.6013	5.36944	1.00596	43.1787	4.32121	264.707	26.2896
72	XLOC_025629	Phvul.010G151000	Sulfate transporter	0.812136	0.110578	7.27218	0.573886	44.4702	3.23209	0.516734	0.0800098	6.15221	0.509578	27.9912	2.00828
73	XLOC_026197	Phvul.011G086400	C2H2-type zinc finger	1.18737	0.159083	1.8164	0.211691	72.1767	6.17208	1.12031	0.144984	1.71321	0.208025	49.2675	4.22055
74	XLOC_026471	Phvul.011G135600	Cold-regulated protein 15B	0.33894	0.069362	0.0362304	0.0335428	7.34984	0.676776	0.209432	0.0451456	0.0214396	0.0114115	2.76026	0.347218
75	XLOC_026656	Phvul.011G166900	Chitinase/poly-beta-glucosaminidase	0.577352	0.0902338	0.401853	0.0627086	11.9188	1.03834	0.265032	0.0463575	0.194617	0.0443454	7.40273	0.78946
76	XLOC_026944	Phvul.011G005900	Beta-fructofuranosidase (invertase)	0.132684	0.0317453	0.0440613	0.0191206	7.77354	0.685245	0.0676013	0.0186931	0	0	4.35236	0.405626
77	XLOC_014511	Phvul.006G054500,Phvul.006G054600,Phvul.006G054900,Phvul.006G055000	Cytochrome P450 CYP2 subfamily	3.76595	0.520132	9.11106	0.866008	148.089	13.1948	3.86875	0.474625	14.672	1.27234	231.152	20.8906
78	XLOC_014718	Phvul.006G094100,Phvul.006G094200,Phvul.006G094300	Zinc finger FYVE domain containing protein	9.28567	1.05364	3.76871	0.389792	182.108	17.2143	6.83092	0.685794	3.95119	0.431838	115.664	10.5866
79	XLOC_020765	Phvul.008G199200,Phvul.008G199300	No functional annotations for this locus	25.2115	2.85378	2801.6	322.791	0	0	44.3733	4.87604	2556.07	293.929	0	0
80	XLOC_011105	N/A	N/A	0	0	0.0249012	0.0115057	0.507423	0.0871949	0	0	0.0114897	0.0247242	1.642	0.208328
81	XLOC_019108	N/A	N/A	0.162094	0.0686198	0.167885	0.0669481	4.3002	0.420577	0.0607226	0.0286358	0	0	1.46076	0.247706
82	XLOC_021278	N/A	N/A	0.00901649	0.00645273	0.0396706	0.0157148	0.708434	0.0852706	0.024643	0.0155251	0.0186032	0.0172686	0.300904	0.0444421
83	XLOC_025712	N/A	N/A	0	0	0.0451337	0.0168815	1.71581	0.267406	0	0	0	0	0.484673	0.0844152
84	XLOC_025713	N/A	N/A	0	0	0	0	1.65406	0.224806	0	0	0.0173201	0.0169467	0.23827	0.0519237
85	XLOC_027978	N/A	N/A	0.535802	0.13306	0	0	0	0	0	0	0	0	3.44606	0.246687

## Sheet: Cluster 2
	Gene_ID	Gene Accession	Gene Annotation	Darkening RIL (Early)		Darkening RIL (Intermediate)		Darkening RIL (Mature)		Non-darkening RIL (Early)		Non-darkening RIL (Intermediate)		Non-darkening RIL (Mature)
				Mean FPKM	SE	Mean FPKM	SE	Mean FPKM	SE	Mean FPKM	SE	Mean FPKM	SE	Mean FPKM	SE
1	XLOC_000065	Phvul.001G012700	Dihydroflavonol 4-reductase 1 (DFR1)	864.235	89.1472	1600.89	181.398	79.9959	6.76109	1.38722	0.18095	16.6241	1.61338	1.83269	0.22088
2	XLOC_000066	Phvul.001G012800	Dihydroflavonol 4-reductase 2 (DFR2)	283.78	26.0622	325.794	29.8331	11.9232	1.11053	0.853346	0.124097	4.18215	0.479178	0.510279	0.0866551
3	XLOC_000416	Phvul.001G083000	Chalcone synthase 1	157.389	14.0619	294.067	26.6303	3.69191	0.381735	1.46831	0.178609	7.7541	0.695707	2.25139	0.249877
4	XLOC_000641	Phvul.001G125900	Strictosidine synthase (participate in the formation of monoterpenoid indole alkaloid compounds)	35.3954	2.64883	74.6962	5.3906	1.40094	0.168133	3.23373	0.314731	1.96923	0.217664	0.726276	0.108471
5	XLOC_001873	Phvul.001G102300	Dihydrofolate reductase	158.466	13.1027	223.48	18.3271	5.55786	0.599281	16.7079	1.45686	38.8795	2.92976	3.63986	0.42874
6	XLOC_002334	Phvul.001G192200	Conserved WD40 repeat-containing protein AN11	74.1529	5.94677	77.0096	6.01123	3.69878	0.420779	0.109872	0.0282232	0.803221	0.127773	0.208634	0.0496637
7	XLOC_003020	Phvul.002G039100	Chalcone synthase 2	40.0709	3.59666	76.4993	6.37885	1.37091	0.169952	0.793127	0.117217	0.80675	0.121729	0.11989	0.032937
8	XLOC_003021	Phvul.002G039200	Chalcone and stilbene synthases	26.8009	2.40495	42.1938	3.35412	5.50223	0.686019	0.291129	0.0590009	0.673829	0.120176	0.210981	0.053529
9	XLOC_003569	Phvul.002G151100	No functional annotations for this locus	10.9785	0.885396	14.594	1.11948	0.673839	0.112142	1.12915	0.156162	0.59423	0.104892	0.346976	0.0715825
10	XLOC_003904	Phvul.002G218700	Anthocyanidin reductase 1 (ANR1)	1117.06	128.596	2606.48	322.398	17.5409	1.51543	4.70039	0.518351	35.8946	3.19431	2.49527	0.306345
11	XLOC_004652	Phvul.002G038600	Chalcone synthase 2	83.0822	7.30487	150.499	13.0392	1.80579	0.214722	2.02324	0.241907	1.91027	0.22545	0.301532	0.0519791
12	XLOC_004653	Phvul.002G038700	Chalcone synthase 3	179.897	16.3947	380.815	34.2002	20.4319	1.77544	0.856384	0.116583	5.07518	0.531587	1.11467	0.152008
13	XLOC_004654	Phvul.002G038800	Chalcone synthase 4	45.0382	3.81507	104.91	5.80237	1.93578	0.263806	0.459302	0.0831797	1.26942	0.199942	0.27033	0.0568179
14	XLOC_004655	Phvul.002G038900	Chalcone and stilbene synthases	10.7479	1.13949	30.483	2.16394	0.963042	0.142795	0.0758347	0.0349737	0.430354	0.0691094	0.204984	0.0431838
15	XLOC_004656	Phvul.002G039000	Chalcone synthase 5	22.293	2.05104	58.5891	4.83733	0.752616	0.1116	0.20608	0.0409953	0.574482	0.0990779	0.107959	0.0236451
16	XLOC_004657	Phvul.002G039300	Chalcone synthase 6	32.7731	2.99033	83.2573	6.98383	2.98791	0.342409	0.621103	0.0945541	0.834809	0.124145	0.156302	0.0370347
17	XLOC_004663	Phvul.002G040100	4-Coumarate-CoA ligase, AMP-binding enzyme	6.60957	0.574319	10.2877	0.832539	2.70021	0.27186	0.426876	0.0636768	0.832527	0.104276	0.614253	0.0796752
18	XLOC_004914	Phvul.002G092100	MYB-like DNA-binding protein MYB	2.8082	0.329782	3.29545	0.354002	0.441461	0.0904136	0.0101366	0.0332584	0.0401243	0.0364082	0	0
19	XLOC_005250	Phvul.002G152700	Anthocyanidin synthase	139.695	12.3781	292.562	25.7458	1.83324	0.226408	0.223433	0.0448665	3.62994	0.413654	0.411966	0.0699806
20	XLOC_005414	Phvul.002G184300	Chalcone synthase 7	56.8915	5.19303	153.603	13.4323	0.697423	0.103247	1.16033	0.152363	1.54601	0.197665	0.072458	0.022594
21	XLOC_006535	Phvul.003G066500	Cysteine-type endopeptidase inhibitor activity	7.51826	0.490257	35.9319	1.49274	2.32394	0.401954	0.946493	0.177355	1.19799	0.212035	1.38336	0.265806
22	XLOC_006536	Phvul.003G066600	Cysteine-type endopeptidase inhibitor activity	19.0668	0.717387	114.785	2.49877	9.07095	0.614835	1.01704	0.174692	2.71822	0.307985	5.43412	0.728134
23	XLOC_007876	Phvul.003G020900	No functional annotations for this locus	51.2824	5.57244	78.7259	7.58959	16.8527	1.88488	0.60078	0.711711	2.24817	1.19825	0.555077	0.154156
24	XLOC_008511	Phvul.003G148600	Serine/threonine protein kinase	14.1928	1.09919	25.7326	1.90283	8.40269	0.706304	0.00980047	0.033752	0.17215	0.0674354	0.0854365	0.0498965
25	XLOC_008881	Phvul.003G222400	MYB-transcription factor	26.555	2.11483	36.9479	2.80699	1.39809	0.214367	0.644464	0.115353	0.880944	0.140875	1.02408	0.160827
26	XLOC_009041	Phvul.003G261900	Flavanone 3-hydroxylase 1	840.643	145.74	1253.77	209.705	118.826	22.3836	39.3038	21.1758	64.375	28.3182	114.828	21.7751
27	XLOC_011706	Phvul.005G114100	MYB-like DNA-binding protein MYB	67.9987	5.10661	87.9496	6.29006	10.013	1.00329	3.71703	0.47354	5.57486	0.633324	0.21482	0.0721855
28	XLOC_011809	Phvul.005G133800	No functional annotations for this locus	30.6538	1.65015	43.0367	2.0127	2.8478	0.450535	0.144268	0.0577772	0.594793	0.126569	0.10228	0.0698981
29	XLOC_012126	Phvul.005G008200	Beta-fructofuranosidase activity	8.15606	0.702618	11.5301	0.926734	0.796695	0.103512	0.0137845	0.0083725	0.221545	0.0410352	0.0595823	0.0198553
30	XLOC_014367	Phvul.006G022500	3-Hydroxyisobutyryl-CoA hydrolase	122.868	9.41745	197.444	15.0994	10.6936	0.864149	35.9895	2.60622	76.5016	5.482	11.5291	0.915216
31	XLOC_014392	Phvul.006G028700	Multidrug resistance protein, MATE efflux family protein	7.2383	0.596729	8.55505	0.693354	0.281871	0.056395	0.0345148	0.0310959	0.106646	0.0348258	0.0477036	0.0215743
32	XLOC_014580	Phvul.006G066200	RBR family (RING finger AND IBR domain-containing)	2.50174	0.348177	4.36417	0.449005	0.463495	0.0915409	0.0527277	0.0223355	0.181908	0.0601579	0	0
33	XLOC_014731	Phvul.006G097300	No functional annotations for this locus	1430.22	92.6994	1860.57	115.961	582.146	38.901	5.63546	0.142819	24.6866	0.348373	14.5538	0.328166
34	XLOC_014817	Phvul.006G114800	MYB-like DNA-binding protein MYB	17.7117	1.3245	50.3374	4.55117	1.65508	0.224044	0.326269	0.0631194	3.85858	0.447077	0.477296	0.0800236
35	XLOC_014977	Phvul.006G148200	No functional annotations for this locus	1.19224	0.162989	2.39278	0.27574	0.0307423	0.0102636	0.0572237	0.0313262	0.406916	0.0739144	0.0299664	0.0104875
36	XLOC_016447	Phvul.007G211000	No functional annotations for this locus	12.4583	1.02927	24.0184	1.77544	12.9317	1.04714	0.0154512	0.0343791	0.271718	0.0843604	0.218063	0.0779276
37	XLOC_017578	Phvul.007G150500	Phenylalanine ammonia-lyase 1	21.3472	1.67714	51.6764	3.95788	3.36124	0.302318	0.794645	0.0987052	2.18718	0.218689	0.416223	0.0588095
38	XLOC_019083	Phvul.008G152300	NHL repeat-containing protein	0	0	0.697139	0.136795	0	0	0	0	0	0	0	0
39	XLOC_019547	Phvul.008G247400	Cinnamate 4-hydroxylase	41.4155	3.45622	87.9957	7.15981	5.16052	0.48022	8.99244	0.771386	13.2112	1.09405	3.64823	0.357839
40	XLOC_019722	Phvul.008G282800	Amino acid transporter	8.40315	0.684781	12.4393	0.949424	2.74707	0.292356	0.32334	0.0723864	0.250817	0.0557911	0.0795435	0.0414914
41	XLOC_020605	Phvul.008G169400	Glycerol-3-phosphate 1-O-acyltransferase	5.56144	0.504743	8.5225	0.739759	0.217176	0.0414281	0.797976	0.109773	2.25425	0.244698	0.151028	0.0327577
42	XLOC_020752	Phvul.008G197000	Multidrug and toxic compound extrusion (MATE) transporter, TRANSPARENT TESTA 2 (TT2)	221.728	17.7593	221.532	17.5633	1.74313	0.210655	0.814968	0.121943	2.63301	0.296331	0.983005	0.143288
43	XLOC_021493	Phvul.009G032300	3-Deoxy-7-phosphoheptulonate synthase	11.7485	0.983545	26.9516	2.13859	4.29816	0.402993	1.58852	0.172688	2.0746	0.219872	2.86874	0.290627
44	XLOC_021679	Phvul.009G070200	Cytochrome B5, predicted: flavonoid 3',5'-hydroxylase	139.938	10.2806	276.197	20.1143	68.045	4.96565	39.4282	2.98611	54.0677	3.95517	51.0754	3.93776
45	XLOC_022568	Phvul.009G244100	Cytochrome P450	3.10369	0.320966	5.37193	0.501048	0.009977	0.0183453	0.0613035	0.024754	0.188216	0.0376435	0.0190477	0.00865168
46	XLOC_027442	Phvul.011G105600	MYB-like DNA-binding protein MYB	44.2381	3.29199	95.6029	3.75021	3.48307	0.385632	0.107795	0.0497607	1.47709	0.236803	0.107877	0.049737
47	XLOC_028146	Phvul.L005700	Flavonol reductase/cinnamoyl-CoA reductase	65.6513	4.64608	131.259	9.6735	8.41851	0.715074	7.82202	0.668537	6.16855	0.55505	1.08761	0.152253
48	XLOC_000905	Phvul.001G177700,Phvul.001G177800	Phenylalanine ammonia lyase 2	46.5196	3.39332	98.5819	7.29543	7.57604	0.599815	8.81	0.668572	39.1311	2.73863	10.4752	0.781761
49	XLOC_008141	Phvul.003G071300,Phvul.003G071600	Glutathione S-transferase / mitochondrial 28S ribosomal protein S27	113.933	8.41459	207.983	17.0252	1.42909	0.193352	0.775463	0.115253	2.74024	0.485904	1.09111	0.139442

## Sheet: Cluster 3
	Gene_ID	Gene Accession	Gene Annotation	Darkening RIL (Early)		Darkening RIL (Intermediate)		Darkening RIL (Mature)		Non-darkening RIL (Early)		Non-darkening RIL (Intermediate)		Non-darkening RIL (Mature)
				Mean FPKM	SE	Mean FPKM	SE	Mean FPKM	SE	Mean FPKM	SE	Mean FPKM	SE	Mean FPKM	SE
1	XLOC_000189	Phvul.001G039700	Class II heat shock protein-related	12.6395	1.15401	57.0095	4.7304	2.84176	0.370183	10.8012	1.03753	112.086	11.2557	2.7186	0.354773
2	XLOC_000415	Phvul.001G082800	No functional annotations for this locus	2.08314	0.272567	9.4468	0.84475	1.79183	0.274801	1.90982	0.265688	11.4183	0.961606	4.0158	0.454458
3	XLOC_000898	Phvul.001G176300	Molecular chaperone (DnaJ superfamily)	10.7474	0.911723	11.4687	0.867324	4.99512	0.433931	4.69724	0.408446	17.5802	1.38584	3.92799	0.375462
4	XLOC_001014	Phvul.001G197800	Targeting protein for XKLP2-like protein	2.03302	0.227158	5.51147	0.479911	1.06507	0.142507	2.21144	0.236517	4.29051	0.3933	2.23162	0.235025
5	XLOC_001261	Phvul.001G248200	No functional annotations for this locus	0.832219	0.151529	4.7039	0.568295	0.0320932	0.0233829	2.09584	0.325432	16.4485	1.07927	0.0259218	0.0414882
6	XLOC_001272	Phvul.001G250300	Copper chaperone, copper transport protein ATOX1-related	10.2439	1.00199	126.073	9.21913	0.142759	0.0794772	10.7002	1.02012	79.833	5.70159	0.133035	0.0783788
7	XLOC_001292	Phvul.001G254300	RING finger protein 38	0.344182	0.0687457	4.26559	0.485676	1.40698	0.194206	0.247387	0.0486588	2.03865	0.27602	0.78134	0.122658
8	XLOC_002613	Phvul.001G248300	BTB/POZ domain	0.497474	0.0919003	6.21056	0.582864	0.0929485	0.05116	0.256588	0.0686874	10.3555	0.875494	0.0822659	0.0414061
9	XLOC_002663	Phvul.001G258200	Small heat-shock protein HSP20 family	0.179274	0.0376848	1.72442	0.251237	0.810788	0.123692	0.43872	0.0745853	4.23311	0.555564	0.757575	0.116695
10	XLOC_003078	Phvul.002G052800	No functional annotations for this locus	2.14304	0.300935	19.127	1.9151	6.44727	0.65768	1.47857	0.226209	24.2152	2.2721	11.9251	1.1954
11	XLOC_003383	Phvul.002G109000	No functional annotations for this locus	3.70097	0.441523	26.8179	2.59248	0.547545	0.0894619	4.06269	0.460864	48.1321	4.29852	2.24886	0.291403
12	XLOC_003394	Phvul.002G111300	Lactoylglutathione lyase glyoxylase I	63.9986	5.06163	258.141	15.4597	29.4411	2.8621	56.1051	4.53058	249.431	14.6485	49.1426	4.09725
13	XLOC_003960	Phvul.002G231500	Heat shock protein 1-related	10.3302	0.920296	79.5433	7.03926	4.3448	0.509639	11.5219	1.07581	162.709	19.3392	3.43438	0.475875
14	XLOC_004988	Phvul.002G107300	Lysosomal alpha-mannosidase, carbohydrate metabolic process	2.17458	0.212046	7.2505	0.535897	0.0652654	0.0310942	1.69718	0.173627	4.75223	0.378442	0.127	0.0374992
15	XLOC_005793	Phvul.002G261800	Cellulase (glycosyl hydrolase family 5)	3.47244	0.354355	23.4721	1.85751	4.55716	0.432727	2.28454	0.245019	23.4556	1.86227	7.64512	0.668569
16	XLOC_005938	Phvul.002G289100	Beta tubulin	22.9778	1.8464	59.654	4.82757	3.1557	0.33926	7.92681	0.712274	38.6583	3.16651	5.23808	0.495623
17	XLOC_006294	Phvul.003G015700	Pectinesterase 10-related	6.27765	0.662709	26.2637	1.96923	0.261652	0.0771554	4.77033	0.491773	33.3019	2.51733	1.57955	0.227086
18	XLOC_006335	Phvul.003G025900	Transmembrane ascorbate ferrireductase 4-related	156.828	8.50033	329.795	19.7653	100.014	5.66612	191.19	10.6821	403.201	25.0541	145.083	7.93048
19	XLOC_006349	Phvul.003G028400	Lysine histidine transporter-like 6	55.0196	4.18487	96.3248	7.33241	18.1116	1.53512	38.5312	2.98046	129.846	10.0193	81.5559	6.63176
20	XLOC_006484	Phvul.003G056700	GDSL-like lipase/acylhydrolase, lateral signaling target protein 2	0.031277	0.000496377	1.37839	0.183133	0	0	0.0687043	0.027793	4.35222	0.467694	0	0
21	XLOC_006606	Phvul.003G080400	Tetrahydrofolate aminomethyltransferase	33.2838	2.43578	66.2655	4.78722	13.2841	1.04899	39.1909	2.86888	71.824	5.21639	21.6336	1.60685
22	XLOC_006696	Phvul.003G096300	Protein of unknown function (DUF581)	1.56388	0.217699	5.01767	0.505704	0.127679	0.0347536	0.474108	0.0944715	2.33207	0.289463	0.0565806	0.0245952
23	XLOC_006721	Phvul.003G101200	Nitrate, fromate, iron dehydrogenase	8.43326	0.836101	35.048	2.894	4.33386	0.547025	5.71137	0.701547	52.5048	4.12676	2.23927	0.316342
24	XLOC_006939	Phvul.003G142000	Oxysterol-binding protein	1.25088	0.155108	5.98068	0.550902	0.0707979	0.0251099	1.96279	0.222883	11.6314	0.999682	0.13083	0.030554
25	XLOC_007238	Phvul.003G199900	Serine-threonine protein kinase	1.11305	0.160544	6.29486	0.583779	0.811252	0.132155	1.07012	0.155235	6.93273	0.619898	1.92721	0.241165
26	XLOC_007259	Phvul.003G203900	MYB-like DNA-binding protein	2.39374	0.271173	8.05863	0.674827	2.65133	0.293652	2.31723	0.263641	10.7709	0.863427	4.68823	0.455093
27	XLOC_007317	Phvul.003G215600	No functional annotations for this locus	46.7622	3.2299	111.653	4.60062	16.2205	1.15141	27.2723	2.1551	110.67	4.50593	25.4594	2.06351
28	XLOC_007663	Phvul.003G277600	Pectin acetylesterase and similar proteins	0.763378	0.109821	13.8833	1.05462	0.499227	0.0960102	0.263481	0.0517349	18.8852	1.40048	0.771733	0.11488
29	XLOC_008014	Phvul.003G046900	Glucosyl/glucuronosyl transferases	0.132617	0.0312372	0.72265	0.104232	0.335354	0.0596126	0.0875419	0.026869	2.50821	0.28399	0.540633	0.0785644
30	XLOC_009551	Phvul.004G062600	DUAL transcription unit and alternative splicing protein GLAUCE	0.128273	0.0288251	2.36136	0.264989	0.325222	0.0542885	0.124167	0.0300104	5.12752	0.511905	0.5953	0.083337
31	XLOC_009740	Phvul.004G100800	Multidrug resistance-associated protein/mitoxantrone resistance protein, ABC superfamily	1.25512	0.119159	2.83927	0.22547	0.493045	0.0621685	0.667346	0.0756182	1.68348	0.150255	0.44128	0.0582968
32	XLOC_009911	Phvul.004G134100	Bowman-Birk serine protease inhibitor family	1.98817	0.27184	178.874	4.83156	87.6604	0.739499	3.45475	0.345989	93.1944	1.50518	54.6954	0.877544
33	XLOC_010047	Phvul.004G162300	Coniferyl-aldehyde dehydrogenase	0.817071	0.100586	3.34674	0.327932	0.469325	0.0650957	0.0588062	0.0153754	0.81766	0.106885	0.493208	0.077612
34	XLOC_010187	Phvul.004G012500	Flavonol reductase/cinnamoyl-CoA reductase	99.198	8.90505	227.251	19.9492	50.6812	4.42735	64.3357	5.49808	166.842	14.9101	44.6514	3.8097
35	XLOC_010336	Phvul.004G041400	COBRA-like protein 4	0.631047	0.0905505	8.19396	0.734978	4.16778	0.411642	0.472399	0.0717571	10.6629	0.926532	6.84198	0.615712
36	XLOC_010829	Phvul.004G129400	Molecular chaperone (small heat-shock protein Hsp26/Hsp42)	0.851521	0.177119	52.7286	3.05366	4.86667	0.620732	0.734603	0.166351	29.6563	1.81193	3.94605	0.419044
37	XLOC_011080	Phvul.004G177100	Phospholipase A2-alpha	14.4654	1.16564	35.3303	2.84169	3.00704	0.383615	13.5276	1.23259	34.6266	2.78286	6.72144	0.592139
38	XLOC_011764	Phvul.005G125400	Fatty acyl-CoA reductase 3-related	0.0953426	0.0415465	1.59092	0.184738	0.0623333	0.0260774	0.0765206	0.0425041	4.09414	0.374836	0.106173	0.0430213
39	XLOC_011813	Phvul.005G134200	Triose-phosphate transporter	1.15782	0.153131	5.53071	0.473237	1.07088	0.140443	0.477694	0.0799082	3.53328	0.331174	0.550551	0.0878329
40	XLOC_011830	Phvul.005G136400	No apical meristem (NAM) protein	41.1657	3.15375	71.3069	5.33255	0.747813	0.127931	31.2249	2.38856	75.502	5.57201	1.72771	0.236893
41	XLOC_012309	Phvul.005G042700	No functional annotations for this locus	4.97803	0.628587	95.5346	5.32386	14.1831	1.41849	2.66528	0.357302	122.41	6.90107	29.9928	2.6759
42	XLOC_012387	Phvul.005G058900	Galactose oxidase, central domain, contains kelch repeat	8.57521	0.727025	71.458	5.1896	16.5166	1.32026	9.26022	0.753552	111.079	8.29941	22.9165	1.71773
43	XLOC_013278	Phvul.006G026300	No functional annotations for this locus	32.9832	2.17364	169.416	11.7329	0.42181	0.0954097	27.7431	1.78303	100.834	6.34101	0.653886	0.1732
44	XLOC_013392	Phvul.006G046000	Small heat-shock protein HSP20 family	0.251773	0.0531745	1.7765	0.270266	0.495467	0.094697	0.150387	0.0404904	5.90061	0.77179	0.329489	0.0587076
45	XLOC_014714	Phvul.006G093600	Aspartic-type endopeptidase activity	0.472792	0.0727164	24.1662	1.99526	14.6185	1.29162	0.792285	0.109225	16.1682	1.42357	8.40292	0.744459
46	XLOC_014997	Phvul.006G151500	Glucose-6-phosphate/phosphate translocator 1, chloroplastic-related	12.7766	1.04734	54.3286	4.15481	23.25	1.77971	19.4586	1.64686	93.5956	7.62547	24.795	1.96706
47	XLOC_015135	Phvul.006G178600	MUTT/nudix-related	1.30666	0.197385	5.45484	0.544897	0.171323	0.0399229	1.46699	0.214942	13.6429	1.04137	0.635902	0.0973384
48	XLOC_015518	Phvul.007G023700	Amino acid transporter	28.5842	2.02898	71.0396	5.176	31.095	2.23383	26.7156	1.91623	65.1238	4.73514	19.0159	1.39514
49	XLOC_015785	Phvul.007G078600	No functional annotations for this locus	7.22532	0.65016	25.7757	1.97338	6.76371	0.618253	8.01851	0.715594	23.0477	1.79865	4.18054	0.408888
50	XLOC_016237	Phvul.007G167200	Peroxidase/lactoperoxidase	5.97481	0.566398	21.6484	1.62816	0.46488	0.100592	7.61726	0.708594	30.114	2.21192	1.82511	0.23932
51	XLOC_017132	Phvul.007G063900	Alpha-L-fucosidase-related	70.1451	5.85933	205.546	17.8488	16.9697	1.40683	78.1846	6.46615	291.284	25.5417	26.096	1.99772
52	XLOC_017218	Phvul.007G080400	ABA/WDS induced protein, response to stress	3.69935	0.434037	37.3605	2.76467	7.41293	0.810331	0.594024	0.0967249	39.407	2.98923	12.8344	1.16561
53	XLOC_017543	Phvul.007G143000	Adenine nucleotide alpha hydrolases-like protein	26.6526	2.04102	91.5576	6.52764	18.0696	1.50931	43.6935	3.22127	103.781	7.39037	25.2995	1.98476
54	XLOC_017697	Phvul.007G174100	Sulfate transporter	9.82471	0.740362	22.1012	1.56895	2.87631	0.266098	6.53718	0.517693	25.0733	1.78889	3.67179	0.320597
55	XLOC_017989	Phvul.007G235100	F-box domain (unknown function)	15.9945	1.29673	170.68	13.6445	55.1068	4.1859	8.70235	0.751032	125.443	9.83747	53.6844	4.03741
56	XLOC_017990	Phvul.007G235300	Beta-expansin 6-related	0.653098	0.121036	55.3433	3.94414	21.9983	1.90632	1.04951	0.167547	73.9669	5.25239	44.5296	3.29422
57	XLOC_019151	Phvul.008G167800	O-Methyltransferase	2.868	0.354098	22.9575	1.71069	12.8993	1.05032	2.54706	0.299096	43.1763	3.13305	16.1998	1.33512
58	XLOC_019182	Phvul.008G173300	BOMB/KIRA proteins	18.3781	1.40443	45.0251	3.19047	0.153387	0.0522537	25.8178	1.9086	75.2347	5.3691	0.396293	0.0831659
59	XLOC_019197	Phvul.008G176100	Phosphate-induced protein 1 conserved region	1.97132	0.258962	19.898	1.60752	1.91305	0.253402	2.08076	0.272125	33.2598	2.38281	2.79145	0.335518
60	XLOC_019819	Phvul.008G008200	Probable lipid transfer (LTP_2)	54.5603	4.17776	141.384	7.10603	6.39429	0.735772	51.423	3.89414	246.688	12.8792	5.26697	0.611587
61	XLOC_019988	Phvul.008G044800	ATPase family associated with various cellular activities (AAA)	5.98222	0.554392	12.0526	1.05779	1.21282	0.16063	3.20728	0.350991	12.8206	1.117	1.5954	0.194899
62	XLOC_020422	Phvul.008G137100	Lipid transfer protein, probable lipid transfer (LTP_2)	117.284	2.85413	271.243	7.31503	9.23322	0.616951	151.741	3.98285	488.161	15.3494	14.5945	1.03135
63	XLOC_020742	Phvul.008G195400	Glutathione S-transferase, GST, superfamily, GST domain containing	209.844	15.8272	415.514	33.5432	91.6472	6.58549	212.581	15.7888	485.69	39.8891	135.108	9.83487
64	XLOC_020837	Phvul.008G215600	GDSL-like lipase/acylhydrolase	11.2939	1.10652	64.13	5.06201	0.639887	0.0973216	10.8785	1.06108	111.403	8.99916	1.032	0.149462
65	XLOC_020874	Phvul.008G223600	Chaperone HSP104 and related ATP-dependent Clp proteases	0.744699	0.100687	2.96046	0.286897	0.414244	0.0745362	0.512948	0.0783046	1.66342	0.184463	0.403199	0.0669432
66	XLOC_021133	Phvul.008G275000	Leucine-rich repeat receptor-like protein kinase	0.554479	0.0772734	7.09494	0.605181	0.569865	0.0789174	0.524161	0.0738544	3.70157	0.349389	1.13114	0.135972
67	XLOC_021321	Phvul.009G001700	Auxin responsive protein (auxin_inducible)	1.10001	0.176314	2.83821	0.285985	0.107087	0.0161211	1.16131	0.229171	9.5254	0.542652	0.410279	0.0932172
68	XLOC_021396	Phvul.009G014800	Glyoxal oxidase N-terminus (lignin degradation)	2.03224	0.226304	19.7349	1.60633	13.0596	1.10112	0.877789	0.113103	21.4603	1.72798	11.9886	0.997142
69	XLOC_021450	Phvul.009G024700	BURP domain	39.222	3.4135	214.883	18.4801	68.3408	5.92664	43.9412	3.73303	138.35	11.9731	75.468	6.50965
70	XLOC_021621	Phvul.009G059000	Isoflavone reductase, NAD dependent epimerase/dehydratase,	231.288	18.5967	1854.14	202.439	238.261	19.3311	176.662	13.271	1763.14	188.785	380.643	31.2413
71	XLOC_022070	Phvul.009G145800	Transcription factor BHLH61-related	0.53199	0.0806226	17.2664	1.51453	17.4006	1.51762	0.801409	0.111582	29.2828	2.52885	17.3552	1.51399
72	XLOC_022326	Phvul.009G196900	Ethylene-responsive transcription factor SHINE 2-related	0.310277	0.062256	0.491215	0.085936	0	0	0.196848	0.0443916	2.57454	0.332222	0	0
73	XLOC_022361	Phvul.009G205100	X-BOX transcription factor-related	0.885097	0.0947412	11.9881	0.863514	4.1235	0.335238	0.556233	0.0650685	12.6436	0.930256	7.73822	0.561401
74	XLOC_022619	Phvul.009G252900	Pathogenesis-related protein Bet v I family (Bet_v_1)	6.35118	0.561456	13.9485	1.10531	0.0227692	0.0361929	7.3922	0.631578	31.083	2.61664	0.0263688	0.0208985
75	XLOC_023867	Phvul.009G242700	Cellulose synthase (UDP-forming)	1.91565	0.179995	23.7595	1.67654	4.73325	0.402003	0.901198	0.100428	23.9309	1.69914	10.0031	0.721601
76	XLOC_024260	Phvul.010G047900	Ca2+-independent phospholipase A2	0.43325	0.0722932	0.912704	0.122279	0.110641	0.0308576	1.705	0.207546	3.99861	0.433564	0.567995	0.0872215
77	XLOC_024274	Phvul.010G051100	Predicted membrane protein	0.326143	0.0819733	1.17128	0.167253	0.0668082	0.038812	0.263899	0.0683678	2.94838	0.322006	0.0736402	0.0565554
78	XLOC_024971	Phvul.010G016000	RUBISCO	0.107269	0.0290707	2.21077	0.292373	0.0252791	0.000207124	0.181995	0.0375174	0.435996	0.0692578	0.0227026	0.00845547
79	XLOC_025218	Phvul.010G066400	Protease inhibitor/seed storage/LTP family	349.809	19.3447	1394.06	128.677	73.1728	6.58508	546.24	33.1463	2066	216.919	162.956	8.17153
80	XLOC_025424	Phvul.010G107400	IQ calmodulin-binding motif, BAG domain	0.5603	0.0766268	4.36188	0.395788	3.0074	0.253815	0.332703	0.0522846	2.76099	0.31269	1.36181	0.139234
81	XLOC_025819	Phvul.011G010600	Serine carboxypeptidase-like 36-related	471.1	43.9952	1309.3	147.141	62.3363	5.15201	495.939	46.5134	1547.76	181.233	113.019	8.55287
82	XLOC_026208	Phvul.011G089900	Glucomannan 4-beta-mannosyltransferase (cell wall)	15.9197	1.24774	50.7263	3.82801	5.47148	0.532173	7.55099	0.657437	25.3314	1.88701	3.93198	0.44971
83	XLOC_026429	Phvul.011G128700	Glucosyl/glucuronosyl transferases	1.12781	0.141843	4.4253	0.452654	0.0108395	0.0108236	1.37596	0.160899	26.0548	2.01527	0.068375	0.0221197
84	XLOC_026708	Phvul.011G180400	Acyl-CoA reductase	11.7258	0.999047	156.764	12.0305	62.6194	4.73416	7.23057	0.640108	150.557	11.3175	105.361	7.78066
85	XLOC_026743	Phvul.011G185500	Protein kinase domain (Pkinase)/leucine rich repeat (LRR_8)	16.3085	1.20949	59.6267	4.46084	6.45206	0.509353	15.7526	1.1551	61.9094	4.66138	9.43334	0.706579
86	XLOC_026850	Phvul.011G205300	Albumin I chain b (Albumin_I)	0.0919519	0.0600551	0.37267	0.0829378	0	0	0.375859	0.0820172	6.23934	0.658277	0.119499	0.052103
87	XLOC_026851	Phvul.011G205600	Albumin I chain b (Albumin_I)	1.39925	0.264701	13.1863	0.814843	0.14598	0.0561869	5.48076	0.738373	85.3288	3.6074	0.788349	0.146067
88	XLOC_027006	Phvul.011G018000	Alcohol dehydrogenase related	145.849	12.9794	300.031	27.77	86.6055	7.33018	164.977	14.8647	374.297	33.0086	139.313	12.2661
89	XLOC_027379	Phvul.011G091600	Transcriptional activator, NTKL-binding protein 1	2.61627	0.336364	11.9037	1.12211	3.76184	0.437516	2.21713	0.283646	7.29091	0.738298	3.56615	0.422031
90	XLOC_027448	Phvul.011G107000	Xyloglucan endotransglucosylase/hydrolase protein 9	362.792	29.0811	1133.14	109.653	154.667	13.0986	578.057	49.3912	1030.28	97.9099	200.816	15.5301
91	XLOC_027477	Phvul.011G113200	No functional annotations for this locus	3.82373	0.292826	6.57732	0.620721	0.311966	0.0742539	12.5039	0.333882	38.4215	0.821916	0.122562	0.0193897
92	XLOC_027831	Phvul.011G191900	Leucine-rich repeat receptor-like protein kinase	1.90305	0.203704	4.75456	0.418787	0.0159539	0.0234464	0.569859	0.0898882	3.11962	0.306123	0.136753	0.045626
93	XLOC_027879	Phvul.011G205400	Albumin I chain b (Albumin_I)	0	0	0	0	0	0	0.188003	0.0708547	1.33372	0.240619	0	0
94	XLOC_027880	Phvul.011G205500	Albumin I chain b (Albumin_I)	5.55739	0.647914	22.047	0.894893	0.114623	0.0674556	15.588	1.39202	133.137	2.10617	2.56488	0.325354
95	XLOC_027883	Phvul.011G206100	Aspartyl protease family protein-related	68.5036	5.79423	154.798	13.1515	8.93885	0.853309	82.2171	6.72928	151.675	12.8498	14.3936	1.18628
96	XLOC_027322	Phvul.011G082900,Phvul.011G083100,Phvul.011G083200,Phvul.011G083300	No functional annotations for this locus	70.0845	9.12401	442.528	9.26128	11.5022	1.35288	71.6711	7.1605	550.437	12.9194	24.4297	1.09217
97	XLOC_005358	N/A	N/A	15.3386	1.96135	322.712	22.6919	4.79857	0.796821	32.5864	3.15245	369.974	26.4083	5.73878	0.893946
98	XLOC_009239	N/A	N/A	18.3082	0.763575	44.4308	1.61274	2.56618	0.321521	25.8781	0.724632	114.392	2.92312	4.26911	0.502006
99	XLOC_010303	N/A	N/A	2.47461	0.282307	14.5639	1.23972	4.75034	0.479642	3.28073	0.359487	22.1288	1.92867	8.85159	0.828385

## Sheet: Cluster 4
	Gene_ID	Gene Accession	Gene Annotation	Darkening RIL (Early)		Darkening RIL (Intermediate)		Darkening RIL (Mature)		Non-darkening RIL (Early)		Non-darkening RIL (Intermediate)		Non-darkening RIL (Mature)
				Mean FPKM	SE	Mean FPKM	SE	Mean FPKM	SE	Mean FPKM	SE	Mean FPKM	SE	Mean FPKM	SE
1	XLOC_000034	Phvul.001G006300	Gibberellic acid-regulated protein	17.9309	1.10511	258.972	6.31708	967.178	72.816	166.33	3.73517	1299.93	54.2536	2489.12	177.073
2	XLOC_001754	Phvul.001G077400	No functional annotations for this locus	4.75939	0.492058	22.5637	1.70399	52.9954	4.21682	5.02584	0.504419	20.7065	1.57871	32.6593	2.49513
3	XLOC_002238	Phvul.001G172900	Inner membrane protein YBBM-related	13.578	1.21428	52.9677	4.03732	124.781	9.65041	21.36	1.72504	62.0546	4.63009	147.364	11.217
4	XLOC_002644	Phvul.001G255500	Alpha-galactosidase A	5.55935	0.456898	6.23927	0.497358	16.6071	1.20187	8.23325	0.638824	10.2764	0.773851	21.8835	1.57071
5	XLOC_002657	Phvul.001G257400	17 Beta-hydroxysteroid dehydrogenase type 3	5.14438	0.489261	10.3078	1.10932	19.5564	1.49355	9.62278	0.797788	15.7313	1.30467	41.1725	2.95912
6	XLOC_002701	Phvul.001G265600	Aspartate kinase / aspartokinase	24.5478	2.13781	374.587	38.1525	990.16	118.247	38.5167	3.15392	391.119	38.6744	990.805	127.61
7	XLOC_002929	Phvul.002G020600	17 Beta-hydroxysteroid dehydrogenase type 3, HSD17B3	2.35359	0.304382	6.33149	0.642949	21.8388	1.74498	2.32583	0.301215	5.76371	0.60562	13.0615	1.08141
8	XLOC_002983	Phvul.002G029700	Cytochrome P450 (oxidase enzyme with a large variety of substrates)	1.07071	0.140732	3.15301	0.303565	8.41964	0.666077	0.423285	0.0705173	1.55413	0.180428	7.68168	0.611642
9	XLOC_003443	Phvul.002G122200	Abscisic acid 8'-hydroxylase 1-related	1.58595	0.168514	3.35039	0.313464	11.903	0.987413	2.88478	0.285696	3.6094	0.328172	21.032	1.79137
10	XLOC_004158	Phvul.002G270700	Protein of unknown function (DUF506)	14.6081	1.18013	35.5294	2.59369	132.008	9.903	24.7012	1.85872	42.8219	3.08273	219.349	17.4744
11	XLOC_005278	Phvul.002G158800	RING finger domain	1.92265	0.241457	2.60086	0.301683	7.56205	0.746932	2.56952	0.301247	3.35759	0.377171	14.9408	1.38555
12	XLOC_005415	Phvul.002G184400	2-Oxoglutarate and Fe(II)-dependent oxygenase superfamily protein-related	4.19885	0.449219	8.65687	0.832865	29.9716	2.52495	6.12373	0.604232	14.4125	1.29416	40.6714	3.368
13	XLOC_005800	Phvul.002G263100	No functional annotations for this locus	53.3567	0.927196	47.7684	1.07552	165.69	0.857943	73.8995	1.31287	59.4307	1.11896	257.481	1.66017
14	XLOC_005889	Phvul.002G280400	No functional annotations for this locus	4.09311	0.494942	6.94334	0.806267	23.2679	1.78901	3.45857	0.419243	14.456	1.57146	15.7537	1.3941
15	XLOC_006248	Phvul.003G006400	OPT oligopeptide transporter protein	5.28067	0.463708	23.4822	1.82489	129.674	10.4653	10.135	0.819982	50.5029	3.82691	114.302	9.29014
16	XLOC_006249	Phvul.003G006500	OPT oligopeptide transporter protein	0.0396327	0.015833	0.126789	0.0345582	0.064836	0.0308296	0.20222	0.043721	0.903479	0.119948	1.0532	0.134118
17	XLOC_006277	Phvul.003G011900	Oxidoreductase, 2-oxoglutarate-Fe(II) oxygenase family protein	4.30301	0.451277	18.1061	1.36341	156.617	11.8426	24.2268	1.81709	66.5973	4.80459	237.472	18.3439
18	XLOC_007022	Phvul.003G158800	Chitinase	0.226976	0.0410438	0.383824	0.0635804	0.548906	0.0837403	0.363025	0.0598969	1.16189	0.15867	1.74485	0.213204
19	XLOC_007197	Phvul.003G193600	Protein NRT1/ PTR family 2.10-related	3.44493	0.367296	1.92964	0.227528	22.5523	1.78274	20.8619	1.52039	10.0412	0.776998	93.7605	7.05912
20	XLOC_007799	Phvul.003G004300	Molecular chaperone (DnaJ superfamily)	0.0926339	0.0229255	0.0461864	0.0221433	0.860975	0.113315	0.201112	0.0412774	0.446716	0.0697107	3.54744	0.359513
21	XLOC_007926	Phvul.003G031400	Lipid phosphate phoshatase 1-related	0.41328	0.140027	2.80531	0.347617	3.49668	0.392962	1.34644	0.209344	4.60094	0.476351	4.73505	0.484582
22	XLOC_008208	Phvul.003G085400	Premnaspirodiene oxygenase / Hyoscymus muticus premnaspirodiene oxygenase	1.07272	0.135224	3.26502	0.338449	11.885	1.01033	1.28181	0.159239	4.33583	0.420528	21.6083	1.80861
23	XLOC_008259	Phvul.003G096800	UDP-glucuronic acid decarboxylase 1	0.927038	0.141913	6.92447	0.588458	3.86906	0.382414	1.05189	0.138962	8.52362	0.692324	6.47976	0.560965
24	XLOC_008346	Phvul.003G112900	No functional annotations for this locus	42.6772	2.71998	477.729	15.4612	370.097	11.4936	40.0571	2.34606	615.542	20.834	840.634	32.495
25	XLOC_008556	Phvul.003G157100	Transcription factor BHLH66-related	5.39381	0.564637	4.19855	0.46755	23.8867	1.88479	10.9249	0.983863	11.4124	0.995612	50.1718	3.97763
26	XLOC_008605	Phvul.003G167800	TBC1 domain family member GTPase-activating protein	8.05887	0.622017	7.56038	0.588825	24.8683	1.7727	4.54178	0.385832	9.0719	0.699749	31.6947	2.5673
27	XLOC_008619	Phvul.003G169800	Xylogalacturonan beta-1,3-xylosyltransferase	46.157	3.3178	98.5542	7.23097	409.517	34.4918	61.6404	4.44895	154.736	11.7439	507.379	44.2164
28	XLOC_008692	Phvul.003G182700	MADS box transcription factor	8.20673	0.779039	9.73021	0.87604	65.592	4.78733	11.7161	1.01005	16.2775	1.32254	87.569	6.25848
29	XLOC_008743	Phvul.003G192700	Prohibitins and stomatins of the PID superfamily (biotic stress)	0.550864	0.103368	6.05656	0.564507	5.01296	0.519855	1.01775	0.151748	2.87814	0.328209	3.87647	0.41963
30	XLOC_009910	Phvul.004G134000	Bowman-Birk serine protease inhibitor family	1.41934	0.273017	192.079	9.08201	320.864	1.48321	2.12893	0.354487	116.413	3.81311	185.338	1.2491
31	XLOC_010860	Phvul.004G133900	Bowman-Birk serine protease inhibitor family	0.446452	0.10593	138.682	8.23013	200.775	1.42692	0.777679	0.159739	78.7566	3.35016	121.674	1.05771
32	XLOC_012164	Phvul.005G016000	Predicted E3 ubiquitin ligase, RING finger domain	24.3604	1.86871	36.434	2.70694	108.716	8.10658	27.6686	2.10366	56.4011	4.10155	162.47	12.1576
33	XLOC_012661	Phvul.005G108300	Wound-induced protein	109.103	4.83646	116.509	5.3529	416.126	24.6133	167.267	7.90854	137.377	6.29658	628.135	38.8955
34	XLOC_013232	Phvul.006G018800	Flavonoid 3',5'-hydroxylase / F3'5'H	0.460388	0.076044	6.08634	0.518235	5.59403	0.483765	0.372117	0.0680664	7.63012	0.617098	9.81539	0.767908
35	XLOC_013355	Phvul.006G039800	Cytochrome P450 71B21-related	14.1341	1.11195	135.112	10.0719	176.025	13.6465	26.164	1.88069	123.901	9.17698	268.143	21.7863
36	XLOC_015126	Phvul.006G177400	Receptor-like serine/threonine-protein kinase MRH1-related	0.362287	0.0670988	3.37172	0.363982	8.4257	0.766432	0.164457	0.0338483	3.70514	0.403271	15.9276	1.42906
37	XLOC_015688	Phvul.007G059700	Cupin, nutrient reservoir activity	5.25526	0.508599	522.805	57.7939	981.728	102.945	6.39908	0.615314	264.995	26.7001	725.186	73.9794
38	XLOC_016361	Phvul.007G192800	Cupin, nutrient reservoir activity	0.254714	0.0418051	32.7976	2.73142	85.4633	6.64752	0.339632	0.0487465	18.2616	1.45969	65.6537	5.1786
39	XLOC_016940	Phvul.007G026000	Trans-cinnamate 4-monooxygenase	5.66681	0.520712	9.97762	0.857764	29.3853	2.45755	7.55433	0.680996	8.92477	0.764622	45.9876	3.6143
40	XLOC_017115	Phvul.007G060000	Cupin, nutrient reservoir activity	2.96538	0.400765	202.118	21.6812	273.266	29.8236	2.91584	0.352718	100.236	9.69689	192.294	20.7283
41	XLOC_017162	Phvul.007G069500	Remorin, N-terminal region	0.453952	0.111455	2.8961	0.366049	1.03522	0.219815	0.246238	0.0924346	1.90691	0.272654	2.71239	0.350429
42	XLOC_017403	Phvul.007G113800	Alpha/beta hydrolase-like protein	7.95841	0.689931	12.1086	0.986778	25.5541	1.92838	10.2525	0.847204	16.9053	1.29658	39.5732	2.8802
43	XLOC_018594	Phvul.008G062900	Plant self-incompatibility protein S1	3.94771	0.470901	436.522	5.24985	659.159	10.0144	9.45018	0.468208	585.953	6.63751	1051.12	7.3208
44	XLOC_020102	Phvul.008G070100	UDP-galactose/UDP-glucose transporter 2	15.119	1.32083	38.6033	2.93222	215.378	18.6331	26.0904	2.33581	58.828	4.50535	200.154	16.9862
45	XLOC_020475	Phvul.008G146200	Protein trichome birefringence-like 3	0.0888976	0.060104	0.430638	0.0815253	0.63591	0.125187	0.529066	0.104571	2.94793	0.452657	2.53437	0.331896
46	XLOC_020822	Phvul.008G212700	Endoglucanase 11	1.84009	0.249288	5.43473	0.549562	5.59677	0.577116	1.34738	0.193306	6.45984	0.625293	11.7157	1.09021
47	XLOC_020963	Phvul.008G239700	Group II pyridoxal-5-phosphate decarboxylase	0.178677	0.0356525	0.46921	0.0725657	0.32605	0.053501	0.150385	0.0303995	0.571473	0.0833059	0.956367	0.119821
48	XLOC_022395	Phvul.009G211300	No functional annotations for this locus	52.5009	5.09139	236.064	22.7493	309.992	27.5826	25.7155	2.73061	173.837	17.9031	278.826	25.3286
49	XLOC_022403	Phvul.009G212400	Hepanarase-like protein 3	15.901	1.26445	32.8284	2.43896	46.5693	3.69611	14.4007	1.14922	32.4941	2.41754	69.075	5.47718
50	XLOC_022788	Phvul.009G024600	No functional annotations for this locus	55.6364	2.05144	325.228	3.18235	307.221	3.23865	93.6562	2.87111	287.866	2.61366	406.282	4.75939
51	XLOC_022815	Phvul.009G029500	Serine/threonine-rich protein T10 in DGCR region	0.833822	0.136782	2.14099	0.266799	6.50283	0.598155	1.0082	0.147923	2.41433	0.291931	13.4278	1.08576
52	XLOC_022938	Phvul.009G053000	Pectinesterase, pectinesterase activity, cell wall	2.4055	0.243168	6.29403	0.535642	18.2753	1.43697	1.30224	0.141757	4.01865	0.364198	19.5446	1.53647
53	XLOC_023332	Phvul.009G134300	Bidirectional sugar transporter SWEET1	27.0452	2.08181	518.72	43.6979	1021.68	96.7119	59.1328	4.3385	665.949	58.44	895.688	83.2372
54	XLOC_024232	Phvul.010G043000	Zinc-finger of the FCS-type, C2-C2	22.6115	2.15248	88.6095	9.7787	150.859	15.5158	42.6614	4.62735	177.433	19.1943	326.969	36.2821
55	XLOC_025431	Phvul.010G108700	Zinc finger FYVE domain containing protein	7.98325	0.68276	182.035	13.7666	109.749	8.24803	11.3329	0.903755	380.976	31.7323	291.247	23.3154
56	XLOC_025535	Phvul.010G129200	No functional annotations for this locus	2.62307	0.381591	14.3896	0.85292	27.3767	0.814786	3.66691	0.472954	13.6033	0.804999	42.5144	2.11931
57	XLOC_025564	Phvul.010G134200	Protein kinase protein with adenine nucleotide alpha-hydrolases-like domain-related	0.0778085	0.0279557	0.173946	0.0472454	0.693521	0.0931205	0.275103	0.0501515	0.373699	0.0648437	1.92724	0.23068
58	XLOC_025585	Phvul.010G139800	Phospholipase D	0.194738	0.0381721	1.02936	0.116636	1.59188	0.158387	0.201655	0.0391331	1.05591	0.120972	0.796257	0.0988952
59	XLOC_026327	Phvul.011G110800	Wound-induced protein	127.815	0.392598	241.077	1.39372	624.927	10.1163	266.799	2.64715	324.479	1.79527	948.5	18.3193
60	XLOC_026729	Phvul.011G183700	Pathogenesis-related protein Bet v I family (Bet_v_1)	4.65089	0.541228	32.4512	1.81857	94.0084	4.12967	12.6225	0.784157	49.8916	2.35773	125.482	2.40466
61	XLOC_026849	Phvul.011G205200	Albumin I chain b (Albumin_I)	0	0	10.4576	0.711209	0.142571	0.074684	0.0293418	0.0610341	20.3907	0.832452	15.6134	1.07633
62	XLOC_027785	Phvul.011G178800	Metal tolerance protein 10-related	7.67383	0.760564	13.7451	1.26451	67.459	5.67229	8.64639	0.785488	18.3626	1.63075	97.9517	8.36849
63	XLOC_014868	Phvul.006G127300,Phvul.006G127400	Stress up-regulated Nod 19	41.198	5.51878	155.687	14.5971	312.739	34.3399	41.8831	5.07439	238.83	22.5819	318.549	35.9591
64	XLOC_002749	N/A	N/A	0	0	0	0	0	0	0.477287	0.118563	0.391935	0.106581	2.09149	0.201891
65	XLOC_009202	N/A	N/A	0.229874	0.0525706	4.79078	0.420787	14.6373	0.868739	0.13062	0.0614012	5.34399	0.419661	26.0168	0.695736
66	XLOC_021160	N/A	N/A	1.56421	0.237135	2.83545	0.367114	23.2051	2.24263	2.49394	0.329961	5.99441	0.660927	30.2925	2.75601
67	XLOC_024536	N/A	N/A	1.30965	0.825908	3.19741	1.7186	3.08095	1.05909	9.50305	2.38981	21.7319	3.59773	41.5616	6.49034

## Sheet: Cluster 5
	Gene_ID	Gene Accession	Gene Annotation	Darkening RIL (Early)		Darkening RIL (Intermediate)		Darkening RIL (Mature)		Non-darkening RIL (Early)		Non-darkening RIL (Intermediate)		Non-darkening RIL (Mature)
				Mean FPKM	SE	Mean FPKM	SE	Mean FPKM	SE	Mean FPKM	SE	Mean FPKM	SE	Mean FPKM	SE
1	XLOC_000426	Phvul.001G085200	A.thaliana mRNA (ORF19) from chromosome III-related	193.907	5.60203	50.677	2.83915	66.428	3.88207	228.013	6.48826	60.4814	3.28752	115.073	3.29465
2	XLOC_000501	Phvul.001G100200	No apical meristem (NAM) protein, regulation of transcription, DNA-dependent	68.9751	5.80142	2.24962	0.274426	129.025	10.8268	71.1434	5.51647	2.60415	0.365925	78.851	6.35951
3	XLOC_000694	Phvul.001G135600	Guanylate kinase	19.5032	1.41283	11.8329	0.873185	20.6935	1.55893	20.1507	1.43671	12.4719	0.913224	14.2047	1.02257
4	XLOC_001115	Phvul.001G219000	MYB transcription factor	17.9496	1.32228	13.7531	1.0373	8.2423	0.675009	19.0891	1.36335	15.171	1.117	13.1595	0.994168
5	XLOC_001174	Phvul.001G230500	DELLA protein RGL1-related	4.91791	0.385713	3.42763	0.286548	6.41834	0.493796	3.94042	0.324194	2.64794	0.231139	3.39904	0.282951
6	XLOC_001243	Phvul.001G243900	ATP-dependent CLP protease	3.77089	0.303756	1.71272	0.161649	3.48465	0.281178	2.65636	0.226212	1.42724	0.144323	2.10215	0.191952
7	XLOC_001348	Phvul.001G267000	UDP-glucuronate 4-epimerase 6	53.8972	4.77116	14.1201	1.17032	42.3516	3.36999	40.0368	3.15017	11.1977	0.948269	28.7888	2.26425
8	XLOC_001509	Phvul.001G029100	No functional annotations for this locus	29.0251	2.90598	3.42364	0.444242	12.5733	1.19517	35.7947	3.22225	6.70339	0.619182	17.256	1.30296
9	XLOC_001737	Phvul.001G074200	Regulator of chromosome condensation (RCC1) repeat, UVB-resistance protein	7.05174	0.668139	0.224758	0.054973	3.60296	0.371051	5.43747	0.494264	0.332819	0.0683658	1.95928	0.229572
10	XLOC_001769	Phvul.001G080700	BRO1-like domain	12.9454	1.00303	10.1849	0.790883	20.5705	1.68119	20.7197	1.65249	10.6285	0.836956	21.8678	2.06227
11	XLOC_001970	Phvul.001G120700	Serine protesase family S10	8.55206	0.698577	2.5279	0.261508	11.5756	0.885482	15.2011	1.15291	2.75911	0.282763	13.5018	1.01914
12	XLOC_002343	Phvul.001G194700	Late embryogenesis abundant protein, syntaxin, plant	5.04773	0.569345	0.590636	0.121606	2.88711	0.389766	1.99275	0.33758	1.13371	0.183915	2.37348	0.391983
13	XLOC_002443	Phvul.001G212700	No functional annotations for this locus	0.386904	0.0638275	0.177187	0.0411882	0.236982	0.0470399	0.392169	0.0644629	0.190476	0.0442216	0.756298	0.099556
14	XLOC_002635	Phvul.001G253500	Lanthionine synthetase C-like protein	12.8739	1.08481	6.88735	0.631996	12.0897	1.06129	8.17588	0.729546	6.11004	0.568618	9.12962	0.817724
15	XLOC_002970	Phvul.002G028400	No functional annotations for this locus	5.47575	0.392639	0.638637	0.123978	1.50293	0.336982	1.10565	0.23583	0	0	3.47503	0.600193
16	XLOC_004220	Phvul.002G283100	Transcription factor BHLH137	0.674117	0.102636	0.0666078	0.0315898	0.379729	0.0695638	0.482606	0.0794532	0.115569	0.0343396	1.5482	0.186949
17	XLOC_005112	Phvul.002G127300	Formin-like protein 17-related	5.02233	0.493614	3.35974	0.373416	6.47741	0.621841	5.96945	0.57302	3.63036	0.390696	3.60618	0.395817
18	XLOC_005209	Phvul.002G144800	Cinnamyl alcohol dehydrogenase	4.96571	0.533547	0.18966	0.0445945	3.92425	0.456681	4.7157	0.516307	0.297218	0.0532831	2.01308	0.243434
19	XLOC_005496	Phvul.002G201700	Polygalacturonase inhibitor 1-related	30.0122	2.81401	5.93158	0.602959	16.1431	1.20193	29.4329	2.83343	6.93464	0.781377	10.4704	1.01683
20	XLOC_005544	Phvul.002G211100	No functional annotations for this locus	34.5015	3.71782	3.33218	0.428567	36.5581	3.77928	34.3037	3.13316	3.56486	0.454987	23.3356	2.28836
21	XLOC_006154	Phvul.002G332100	Peroxidase / lactoperoxidase / acid phosphatase / phosphomonoesterase	28.4779	2.26079	13.3614	1.16628	5.79968	0.818342	32.0854	2.50709	21.7506	1.78704	9.2838	1.08094
22	XLOC_006308	Phvul.003G019700	WD40-like beta propeller repeat (PD40)	35.4461	2.75699	4.1333	0.3749	14.4583	1.12349	31.8232	2.41151	6.11399	0.515886	23.4698	1.85786
23	XLOC_006313	Phvul.003G020800	Caleosin related protein (stress)	101.187	9.69025	35.4689	2.92515	72.4338	3.88216	94.0335	5.04647	21.3646	1.31668	45.5957	3.66635
24	XLOC_006995	Phvul.003G153200	Adipor/progestin receptor-related, predicted membrane proteins, contain hemolysin III domain	9.42798	0.774146	6.43726	0.570702	5.17195	0.490497	12.0645	0.941283	8.28545	0.699619	9.16223	0.765904
25	XLOC_007050	Phvul.003G163200	No functional annotations for this locus	11.62	1.09281	3.29078	0.407491	12.3866	1.12243	13.8267	1.21062	5.44099	0.595476	23.336	1.87151
26	XLOC_007149	Phvul.003G184200	Ninja-family protein AFP1-related	1.57812	0.214058	0.45116	0.0941566	2.49507	0.303568	3.57538	0.390095	0.713963	0.143387	2.60479	0.313008
27	XLOC_007811	Phvul.003G007200	Glutaredoxin and related proteins	4.78761	0.415135	2.07732	0.217115	6.66548	0.541872	6.58784	0.538763	3.96874	0.350919	4.85081	0.426393
28	XLOC_007826	Phvul.003G011100	No functional annotations for this locus	6.37933	0.829046	0.991948	0.219905	6.24207	0.733171	25.6277	4.24806	1.42266	0.0955688	2.91444	0.16632
29	XLOC_007940	Phvul.003G033700	Uncharacterized PHD Zn-finger protein	5.22023	0.596348	1.91489	0.282163	0.198051	0.104877	5.57182	0.650841	4.31583	0.505617	7.6055	0.830489
30	XLOC_008110	Phvul.003G064700	No functional annotations for this locus	10.0387	0.988048	4.62915	0.541211	9.01038	0.884564	19.3228	1.58376	4.3805	0.513039	9.85679	0.950524
31	XLOC_008611	Phvul.003G168800	Raffinose synthase or seed imbibition protein Sip1	17.9381	1.51961	2.62377	0.237051	14.197	1.1056	10.3233	0.793452	2.62729	0.245117	9.17481	0.711755
32	XLOC_008748	Phvul.003G194100	Calcium-dependent protein kinase 10-related	1.76609	0.190315	0.62225	0.0816191	1.21133	0.13624	1.16621	0.128365	0.43239	0.0632776	0.475521	0.0665018
33	XLOC_008862	Phvul.003G219200	Protease inhibitor/seed storage/LTP family	3.90172	0.448237	0.372537	0.060808	3.2439	0.370754	2.46498	0.308426	0.231789	0.0519237	0.997782	0.147694
34	XLOC_009658	Phvul.004G085100	Sucrose transporter	82.1847	6.96033	40.663	3.13646	96.024	8.13054	80.1944	6.55079	24.4924	1.90621	80.6088	6.54288
35	XLOC_009688	Phvul.004G090200	Methionine gamma-lyase	18.9282	1.4288	3.17733	0.332418	4.33257	0.418865	12.6994	0.980485	4.4402	0.421904	6.45548	0.589913
36	XLOC_009709	Phvul.004G094500	No functional annotations for this locus	77.3279	3.33518	16.2605	0.887272	44.751	2.07869	26.03	0.697093	16.3108	0.892843	52.2552	2.28143
37	XLOC_009864	Phvul.004G123200	No functional annotations for this locus	13.2925	0.989954	7.20315	0.573595	16.5548	1.21613	11.6343	0.870327	6.01808	0.492538	10.0919	0.790797
38	XLOC_010183	Phvul.004G011600	ATP-dependent RNA helicase	10.5386	0.793712	4.27009	0.362833	6.5865	0.52129	6.78117	0.549155	4.21738	0.362484	5.11698	0.420028
39	XLOC_011012	Phvul.004G163600	Sugar (and other) transporter	6.6287	0.589183	0.752788	0.101216	7.1001	0.67412	6.16605	0.547221	0.963487	0.118401	2.6809	0.285684
40	XLOC_011268	Phvul.005G021900	Multidrug resistance protein	8.26915	0.654152	6.45818	0.526569	10.7979	0.8218	9.01156	0.694275	5.74295	0.474923	6.86427	0.559689
41	XLOC_011820	Phvul.005G135200	Isoprene synthase / ISPS	0.596797	0.127523	0.0786158	0.0305658	0.0535852	0.0259977	2.34823	0.334701	1.17886	0.204474	1.26269	0.21198
42	XLOC_012306	Phvul.005G042200	No functional annotations for this locus	138.013	11.0014	2.76798	0.342678	103.214	7.3107	133.297	4.58503	3.48343	0.475096	57.076	3.59297
43	XLOC_012492	Phvul.005G078500	Di-glucose binding within endoplasmic reticulum (malectin)	0.987404	0.111523	0.517527	0.0697915	1.61217	0.153933	2.18403	0.196594	0.58935	0.0758849	2.7026	0.23598
44	XLOC_012610	Phvul.005G100400	Leucine-rich repeat receptor-like protein kinase	1.89223	0.182327	0.313279	0.0443489	2.37337	0.211001	1.74382	0.16324	0.370385	0.0497205	1.41674	0.14109
45	XLOC_012813	Phvul.005G138000	Protein NRT1/ PTR family 2.1-related	12.7448	1.07549	2.43627	0.291628	4.8834	0.493222	12.3135	0.99821	2.58347	0.302084	9.36073	0.796648
46	XLOC_013289	Phvul.006G028500	Transcription factor PIF4-related	0.818186	0.112313	0.184097	0.0455391	0.458262	0.0736462	2.02299	0.20623	0.26215	0.0581943	0.705929	0.0987878
47	XLOC_013377	Phvul.006G043300	Nucleolar preribosomal-associated protein 1	1.70494	0.138988	0.953352	0.0842868	1.62739	0.133616	1.75689	0.140129	0.771312	0.0735048	0.9942	0.0892122
48	XLOC_013501	Phvul.006G069600	Mitogen-activated kinase kinase kinase	12.4534	1.3122	0.291394	0.04674	12.0116	1.10323	5.21204	0.542409	0.489051	0.0831514	7.58389	0.820446
49	XLOC_013715	Phvul.006G113000	Eukaryotic translation initiation factor 3 subunit (EIF-3)	2.85767	0.223925	1.58296	0.13486	2.86595	0.225195	2.62162	0.205935	1.17369	0.106966	1.70159	0.145362
50	XLOC_013983	Phvul.006G166100	Protease do-like 5, chloroplastic	24.1952	1.86946	9.11947	0.790141	10.4307	0.896134	39.2461	2.87893	10.0606	0.855546	9.90493	0.85955
51	XLOC_014389	Phvul.006G027800	Apoptotic ATPase	2.65054	0.227612	1.70587	0.164184	1.69557	0.163249	1.76486	0.166698	0.902169	0.0991458	1.45023	0.148085
52	XLOC_014724	Phvul.006G096100	Copine	15.1113	1.19422	5.67881	0.486022	11.0048	0.920816	14.156	1.04651	5.65158	0.481496	5.35985	0.47658
53	XLOC_015115	Phvul.006G175100	Receptor-like serine/threonine-protein kinase MRH1-related	3.74911	0.331376	0.443501	0.0709971	4.16423	0.349944	6.2765	0.498727	0.366082	0.061851	3.77926	0.319445
54	XLOC_015453	Phvul.007G010900	F-box domain	70.1604	5.90318	26.6115	2.25037	56.8617	4.6703	65.1793	5.17978	17.1391	1.55553	71.0931	5.96054
55	XLOC_015911	Phvul.007G104000	ATP-binding cassette transporter	0.584013	0.0686311	0.21755	0.0317733	0.644937	0.0732857	1.25121	0.118741	0.416256	0.0525885	0.75702	0.0816027
56	XLOC_016117	Phvul.007G144400	Glycosyltransferase family protein 47	12.6033	0.962039	6.88675	0.543656	15.5326	1.14832	10.8204	0.81672	5.84849	0.484697	10.515	0.792615
57	XLOC_016313	Phvul.007G183300	No functional annotations for this locus	6.83191	0.574614	3.22609	0.301039	2.42605	0.247184	3.3196	0.301429	2.15305	0.216452	1.62156	0.178185
58	XLOC_016619	Phvul.007G241600	AP2 domain (AP2)	56.72	4.34173	18.3595	1.55475	34.7874	2.78052	90.0952	6.67584	26.5277	2.02947	41.9544	3.19829
59	XLOC_017914	Phvul.007G218500	Pectinesterase activity, cell wall	20.4059	1.82991	10.5782	0.978666	19.0097	1.58673	15.3873	1.30952	6.59926	0.651696	10.4887	0.991917
60	XLOC_018082	Phvul.007G253700	Aldo/keto reductase-related	8.27816	0.850391	5.00816	0.537528	6.91744	0.724323	14.0198	1.11853	5.92086	0.608441	7.967	0.813371
61	XLOC_018145	Phvul.007G265400	Carotenoid isomerase	20.1453	1.54343	7.22339	0.599705	8.06071	0.65936	13.4984	1.00196	6.69991	0.553563	7.37557	0.59961
62	XLOC_018737	Phvul.008G087600	Alanine-glyoxylate aminotransferase	72.2189	5.99007	8.33022	0.740994	109.554	9.72547	57.0396	4.24785	5.78567	0.587745	64.0651	4.95993
63	XLOC_019071	Phvul.008G150300	Galactose oxidase, central domain (Kelch_4)	7.19925	0.61758	3.28241	0.326027	6.64638	0.581891	7.14127	0.607413	3.41342	0.339485	10.4777	0.846598
64	XLOC_020315	Phvul.008G114000	No functional annotations for this locus	28.2751	2.13314	7.28077	0.65238	27.2255	2.0446	45.6974	3.32314	9.64696	0.810871	38.4113	2.76877
65	XLOC_020316	Phvul.008G114100	No functional annotations for this locus	206.665	5.90572	103.776	0.66684	128.881	0.712739	329.961	9.75318	120.949	1.03923	124.217	1.06579
66	XLOC_020469	Phvul.008G145400	Peptidylprolyl isomerase / rotamase	10.3635	0.92021	5.61292	0.563904	8.97779	0.827894	7.10929	0.695895	5.31179	0.543411	5.67547	0.572703
67	XLOC_020486	Phvul.008G148700	Glucose-6-phosphate dehydrogenase	121.447	9.35769	83.0915	6.14777	76.7452	5.58159	94.0937	7.02095	53.1704	3.88219	80.0937	5.96354
68	XLOC_021505	Phvul.009G034700	Serine/threonine-protein kinase	12.1118	0.940128	5.99183	0.483467	6.30701	0.512367	7.66841	0.610242	4.77111	0.408827	5.80039	0.483756
69	XLOC_021597	Phvul.009G053800	Glutamate synthase	2.24682	0.266234	0.468787	0.0900577	0.981893	0.14949	0.71853	0.116414	0.369487	0.0801426	0.872765	0.138213
70	XLOC_021620	Phvul.009G058900	No functional annotations for this locus	29.6743	0.0469097	5.54581	0.31383	22.3864	0.0866603	46.7727	1.12552	6.35232	0.386265	38.2315	0.435899
71	XLOC_022241	Phvul.009G178500	Inactive poly [ADP-ribose] polymerase SRO4-related	6.28735	0.626711	3.40554	0.368566	3.64156	0.39636	9.36446	0.863352	3.49751	0.3769	6.33799	0.58593
72	XLOC_022282	Phvul.009G186300	Thioredoxin-like 1-2, chloroplastic	39.2283	2.84766	16.2687	1.26878	11.7997	0.99821	44.6095	3.19537	16.174	1.24324	18.9284	1.4665
73	XLOC_022509	Phvul.009G232700	Transcription factor GATA (GATA binding factor)	3.41399	0.38925	1.96493	0.23473	0.584484	0.0890459	3.46034	0.394962	1.79388	0.217277	1.72355	0.218487
74	XLOC_023546	Phvul.009G178000	HCO3- transporter family	24.0712	1.77694	17.4584	1.27528	34.0401	2.5221	22.9574	1.66011	16.3369	1.17932	22.4051	1.62204
75	XLOC_023806	Phvul.009G229300	Cell wall macromolecule catabolic process	4.45203	0.342883	1.953	0.171031	4.48455	0.34557	2.84016	0.238105	1.59452	0.14891	3.12973	0.252539
76	XLOC_023807	Phvul.009G229500	No functional annotations for this locus	1.68609	0.19123	0.331022	0.0575304	1.10628	0.139909	0.744209	0.0986319	0.331908	0.0572746	0.547862	0.0824127
77	XLOC_024358	Phvul.010G067200	Aspartate aminotransferase	2.51415	0.275047	0.903532	0.131173	3.20541	0.341171	4.04626	0.390742	1.08076	0.145527	5.82988	0.53376
78	XLOC_025375	Phvul.010G095600	Potassium/proton antiporter	9.82205	0.925651	2.04892	0.230848	17.1528	1.48919	9.47294	0.832701	1.30476	0.156141	10.909	0.992927
79	XLOC_025440	Phvul.010G111200	Protein suppressor of PHYA-105 1	1.49458	0.180696	0.813254	0.11419	1.46496	0.178113	2.81026	0.27914	1.13187	0.144326	1.71471	0.204313
80	XLOC_025468	Phvul.010G117100	Beta-carotene 15,15'-monooxygenase	7.93576	0.663849	5.80847	0.505837	11.552	0.981784	10.7331	0.871626	4.64236	0.410808	7.4252	0.641012
81	XLOC_025563	Phvul.010G134100	AAA ATPase containing von Willebrand factor type A (vWA) domain	0.680099	0.0565483	0.327747	0.0321905	0.707425	0.0584798	0.636644	0.0524918	0.261964	0.0270073	0.42995	0.0397067
82	XLOC_025774	Phvul.011G001400	Zinc finger, C3HC4 type (RING finger) (zf-C3HC4)	13.7307	1.0534	10.3829	0.800669	6.50559	0.525198	15.0955	1.13605	11.1634	0.861349	9.71781	0.766891
83	XLOC_025945	Phvul.011G036900	Auxin responsive protein (auxin_inducible)	20.0869	0.677318	7.61128	0.495309	22.6373	0.730261	21.4069	0.690857	7.90787	0.502537	38.3832	1.19843
84	XLOC_026258	Phvul.011G099500	Protein FAF-like, chloroplastic-related	0.911473	0.110264	0.497134	0.0698519	0.269703	0.0466046	0.836328	0.102324	0.39948	0.0565552	0.747809	0.0923157
85	XLOC_026890	Phvul.011G212600	Flavonol reductase/cinnamoyl-CoA reductase	9.8402	0.856528	4.5961	0.471603	2.7163	0.317335	5.92526	0.570607	2.9182	0.341956	2.28676	0.281005
86	XLOC_027301	Phvul.011G079300	Aquaporin PIP2-4-related	303.789	28.5488	149.881	13.4702	82.9155	7.49069	355.551	33.0218	170.263	15.2025	131.119	11.782
87	XLOC_027338	Phvul.011G085300	Glucuronoxylan glucuronosyltransferase F8H-related	5.67908	0.479951	3.83274	0.350027	3.69863	0.342201	5.14077	0.439066	3.63882	0.335051	2.1271	0.227669
88	XLOC_027441	Phvul.011G105500	Isocitrate lyase (glyoxylate cycle)	77.7209	6.65745	16.0398	1.19142	39.8222	2.94203	59.0544	4.31844	16.0527	1.18083	27.1378	1.95263
89	XLOC_010305	Phvul.004G035700,Phvul.004G035800,Phvul.004G035900,Phvul.004G036000	Glucosyl/glucuronosyl tranferases	5.08847	0.454975	2.55365	0.264452	1.53328	0.184169	7.00264	0.59567	3.21739	0.309229	3.32808	0.343284
90	XLOC_011249	Phvul.005G018000,Phvul.005G018100	No functional annotations for this locus	132.495	4.55154	10.0265	1.08608	32.5814	2.76187	28.9818	1.74123	6.8475	0.757645	32.836	2.63774
91	XLOC_012462	Phvul.005G073300,Phvul.005G073400	MATE efflux family protein ALF5-related	4.8623	0.421229	2.73313	0.275858	2.34153	0.259025	7.80842	0.620305	5.45445	0.472636	4.66917	0.422314
92	XLOC_027519	Phvul.011G121200,Phvul.011G121500	No functional annotations for this locus	163.477	71.2242	49.5248	5.5124	66.5504	13.8589	179.769	25.8471	24.6253	2.92953	185.179	34.1558
93	XLOC_009827	N/A	N/A	0	0	0.00585056	0.0336628	0.0252033	0.0265958	1.44666	0.226223	0.236027	0.0687304	0.836481	0.184122
94	XLOC_013103	N/A	N/A	188.075	30.4668	19.4925	2.6488	96.8622	15.1084	67.5523	11.193	18.4552	2.50609	71.2201	11.6771
95	XLOC_014567	N/A	N/A	19.9488	1.54317	9.13375	0.775973	7.07029	0.62956	13.3426	1.0627	7.79833	0.694717	6.95885	0.681718
96	XLOC_018282	N/A	N/A	27.752	3.74339	6.20603	0.579648	10.7124	1.19555	5.768	0.558581	6.2957	0.658225	17.7075	2.16105
97	XLOC_025154	N/A	N/A	0.4001	0.0586568	0.181497	0.0379094	0.325267	0.0544583	0.907584	0.118566	0.308445	0.0464141	0.90879	0.118218

## Sheet: Cluster 6
	Gene_ID	Gene Accession	Gene Annotation	Darkening RIL (Early)		Darkening RIL (Intermediate)		Darkening RIL (Mature)		Non-darkening RIL (Early)		Non-darkening RIL (Intermediate)		Non-darkening RIL (Mature)
				Mean FPKM	SE	Mean FPKM	SE	Mean FPKM	SE	Mean FPKM	SE	Mean FPKM	SE	Mean FPKM	SE
1	XLOC_000203	Phvul.001G043100	Peroxidase 18-related	0.965576	0.151227	0.0973243	0.0649919	0.0767489	0.0333801	2.17617	0.275699	0.0885366	0.0326856	0.0675017	0.034308
2	XLOC_000380	Phvul.001G077000	Transmembrane amino acid transporter protein	79.9044	6.50287	31.6179	2.49932	12.3635	1.02509	108.122	8.82711	18.971	1.50345	13.8032	1.12214
3	XLOC_000585	Phvul.001G114800	Cysteamine dioxygenase / persulfurase	22.2851	1.62761	7.51699	0.669729	2.36318	0.283825	26.8776	1.97682	6.19598	0.572483	4.56483	0.456326
4	XLOC_000649	Phvul.001G126600	No functional annotations for this locus	1.95029	0.247617	0.0994911	0.0328451	0.52058	0.0857241	3.75846	0.423391	0.143921	0.0405415	0.194257	0.0362717
5	XLOC_000815	Phvul.001G160100	Ethylene-responsive transcription factor ERF096	2.14051	0.306397	0.283362	0.0691082	0	0	6.63104	0.594625	0.557924	0.121893	0.0319986	0.0473532
6	XLOC_000818	Phvul.001G160500	AP2 domain	0.75942	0.128726	0.25268	0.0559288	0.0443785	7.61525e-05	2.1041	0.294697	0.385231	0.069213	0.0424258	0.0135269
7	XLOC_000884	Phvul.001G173300	Glutathione S-transferase	179.242	12.9321	41.5448	3.08634	0.421425	0.103651	265.577	19.5422	34.7766	2.5548	0.340083	0.0928082
8	XLOC_001259	Phvul.001G247600	Gibberellic acid-regulated protein 12-related	4.22698	0.770229	1.10083	0.316674	0	0	32.291	3.16261	1.68059	0.42402	0.332338	0.162012
9	XLOC_001552	Phvul.001G036700	Fructan beta-(2,1)-fructosidase / inulinase	6.42964	0.545004	1.9172	0.20847	1.4956	0.175055	9.88549	0.760777	3.16758	0.305213	1.83221	0.201925
10	XLOC_002988	Phvul.002G030900	Alpha/beta hydrolase fold-containing protein	1.07105	0.172792	0.198996	0.0447926	0	0	2.61265	0.341197	0.482826	0.0943064	0	0
11	XLOC_003004	Phvul.002G035300	No functional annotations for this locus	7.23202	0.666265	0.39826	0.0882064	1.68124	0.232698	14.9047	1.18715	0.179335	0.0584227	1.48647	0.198851
12	XLOC_004200	Phvul.002G278500	Gamma-thionin family, defense response	465.064	28.6559	74.3156	5.39251	1.70626	0.144208	532.728	42.7765	41.9265	2.30409	2.16259	0.153979
13	XLOC_004556	Phvul.002G018600	Remorin, C-terminal region (Remorin_C)	12.871	0.985277	7.23842	0.595265	0.141526	0.04733	22.0262	1.59077	7.80855	0.647917	0.298759	0.0628763
14	XLOC_004991	Phvul.002G107700	CTX-related type I transmembrane protein	11.8583	1.10733	1.2215	0.220513	1.6481	0.265033	9.79149	0.96259	1.11459	0.192134	3.89557	0.484916
15	XLOC_006022	Phvul.002G306000	MYB-like DNA-binding protein MYB	8.93053	0.860157	1.34286	0.173476	1.44944	0.203923	16.4553	1.45276	1.3634	0.187951	1.126	0.154459
16	XLOC_006124	Phvul.002G326600	1-Aminocyclopropane-1-carboxylate oxidase 3-related	4.65183	0.463641	1.19541	0.169311	0.326723	0.0693239	8.70405	0.760587	1.57832	0.208242	0.564222	0.102496
17	XLOC_007396	Phvul.003G230100	LSD1 zinc finger	20.7268	1.57083	16.2076	1.27242	1.14997	0.166439	37.8735	2.68615	18.8547	1.44323	1.56934	0.201755
18	XLOC_007805	Phvul.003G005600	No functional annotations for this locus	5.10517	0.540397	0.535479	0.0829846	0.0153818	0.0265463	3.68669	0.412774	1.81533	0.240296	1.64507	0.217144
19	XLOC_007832	Phvul.003G012800	No functional annotations for this locus	2.20763	0.258953	1.07231	0.148529	0.672162	0.0947513	4.48133	0.478915	0.7738	0.115202	0.639249	0.104252
20	XLOC_007920	Phvul.003G030200	Aspergillus nuclease S(1) / single-stranded-nucleate endonuclease	1.09448	0.193164	0.151643	0.0818813	0	0	25.4772	1.93069	0.349006	0.110723	0.0229372	0.0421924
21	XLOC_007923	Phvul.003G030800	Heme-binding protein-related	130.69	4.07725	32.6377	2.18383	4.61497	0.48384	141.012	4.40085	41.7087	2.59204	15.448	1.14439
22	XLOC_008324	Phvul.003G109000	Pathogenesis-related protein Bet v I family	13.9583	1.393	0.949407	0.153313	1.80719	0.252943	27.8669	2.64011	2.17887	0.292561	2.01539	0.286331
23	XLOC_008339	Phvul.003G111800	AP2/ERF and B3 domain-containing transcription repressor RAV2-related	10.5707	0.870038	0.688963	0.0891007	1.9528	0.208325	16.3184	1.30637	1.12045	0.129982	1.8931	0.207176
24	XLOC_008525	Phvul.003G151400	No functional annotations for this locus	20.7984	0.856643	1.59629	0.253387	0	0	39.4556	1.55226	3.92863	0.467434	0.0388653	0.0537073
25	XLOC_008607	Phvul.003G168000	Serine/threonine protein kinase	23.1414	1.81822	13.277	1.0853	2.15444	0.272247	36.2469	2.74666	19.3027	1.4699	3.33498	0.373465
26	XLOC_008860	Phvul.003G218600	Bifunctional inhibitor/lipid-transfer protein/seed storage 2S albumin superfamily protein	29.8721	2.96784	7.42151	1.16056	0.03068	0.0224407	50.0777	4.29375	6.88304	0.953742	0	0
27	XLOC_008947	Phvul.003G238700	GH3 auxin-responsive promoter	4.5093	0.383271	1.14565	0.126142	0.0140726	0.00576262	8.72804	0.707964	0.528428	0.0734317	0.0129053	0.00609959
28	XLOC_009758	Phvul.004G102700	Membrane-associated kinase regulator 6-related	7.89193	0.689896	1.84979	0.196201	0.0199533	0.00776204	12.3983	1.03871	1.43379	0.16755	0.0567939	0.0241711
29	XLOC_009808	Phvul.004G111900	Sodium sulfate symporter and related arsenite permeases	1.84147	0.198011	0.341253	0.0596879	0.113536	0.0319156	3.35117	0.314497	0.391031	0.0676299	0.0927665	0.025028
30	XLOC_009829	Phvul.004G117600	No functional annotations for this locus	16.4369	1.46026	2.21235	0.307705	1.55724	0.246058	25.5331	2.05124	3.16164	0.395644	1.58599	0.258742
31	XLOC_009882	Phvul.004G127500	Enolase	119.428	9.88597	25.7846	2.137	1.34383	0.169418	161.814	13.6174	30.3201	2.51482	2.53658	0.277004
32	XLOC_010108	Phvul.004G174800	Programmed cell death 4	993.237	11.5017	643.018	4.49294	160.498	1.21388	1906.49	45.8936	861.155	8.79189	334.046	1.04327
33	XLOC_010309	Phvul.004G037200	No functional annotations for this locus	14.5455	1.35617	6.25583	0.717537	0.169194	0.100761	24.6416	2.05716	10.8095	1.08089	0.1413	0.102895
34	XLOC_010524	Phvul.004G076100	No functional annotations for this locus	1.44215	0.245775	0.134757	0.0455408	0.0540165	0.0477868	6.90103	0.72202	0.313879	0.0994749	0.0896028	0.0987957
35	XLOC_010842	Phvul.004G131000	Trypsin and protease inhibitor (Kunitz_legume)	99.7005	3.46338	3.80424	0.465301	0.29561	0.0771051	258.473	3.33651	2.48781	0.31739	0.471725	0.107486
36	XLOC_010990	Phvul.004G159900	Cytochrome P450 (p450)	2.8149	0.311449	0.647616	0.0902098	0.2183	0.0447669	6.58398	0.601509	0.833238	0.113614	0.10172	0.0322271
37	XLOC_011067	Phvul.004G174300	No functional annotations for this locus	0.756764	0.12628	0.471749	0.0967983	0	0	1.76486	0.241292	0.591855	0.10824	0	0
38	XLOC_011246	Phvul.005G017600	No functional annotations for this locus	632.218	47.5979	22.8629	2.99509	1.71023	0.468476	992.212	69.6798	19.5842	0.213389	1.56814	0.447403
39	XLOC_011320	Phvul.005G033800	IQ calmodulin-binding motif	0.95378	0.139563	0.197508	0.0414855	0.0321004	0.0144838	3.06664	0.300849	0.147688	0.0380936	0.052195	0.0135105
40	XLOC_011560	Phvul.005G083400	Asparagine synthetase	115.58	10.5424	8.79857	0.858673	27.406	2.36269	165.197	13.7213	7.2234	0.725721	47.4488	3.9127
41	XLOC_011622	Phvul.005G093900	No functional annotations for this locus	5.26054	0.559017	1.48092	0.199073	0.0910659	0.0396672	7.08236	0.747622	3.27048	0.385999	0.153294	0.0436887
42	XLOC_012035	Phvul.005G177800	No functional annotations for this locus	13.9473	1.251	6.09669	0.655319	0.594332	0.148381	32.2768	2.59536	7.98759	0.784939	0.757519	0.156783
43	XLOC_013397	Phvul.006G047400	No functional annotations for this locus	64.7	4.76958	17.0582	1.50394	8.18169	0.870676	124.828	8.817	20.4488	1.72576	10.2187	1.03681
44	XLOC_013651	Phvul.006G102200	Hevein-like preproprotein	24.5223	2.01585	1.99014	0.257273	15.2046	1.23625	38.6683	2.80254	2.80767	0.349606	15.5868	1.26821
45	XLOC_013705	Phvul.006G111600	NAD dependent epimerase/dehydratase	1.7226	0.20974	0.157035	0.0342068	0	0	4.38065	0.45876	0.2648	0.0472861	0.0124945	0.0229061
46	XLOC_013730	Phvul.006G116100	Auxin responsive protein	10.6705	1.0778	5.31775	0.53062	0.943027	0.140915	14.2878	1.03311	2.16176	0.295531	1.28342	0.189253
47	XLOC_013766	Phvul.006G122400	No functional annotations for this locus	0.940146	0.179745	0.525791	0.100857	0.333623	0.0661026	2.80935	0.343933	0.852581	0.150887	0.15013	0.0468895
48	XLOC_014184	Phvul.006G207700	DnaJ homolog subfamily C member	11.964	0.977916	1.20244	0.196542	0.961131	0.150882	20.3572	1.05912	1.34173	0.222231	1.19931	0.197445
49	XLOC_015089	Phvul.006G171000	Aquaporin NIP1-1-related	5.87836	0.603175	1.96093	0.230816	1.91172	0.226913	7.04258	0.683649	4.03408	0.438295	1.29557	0.169334
50	XLOC_016312	Phvul.007G183200	Two-component phosphorelay intermediate involved in MAP kinase cascade regulation	104.419	5.32115	19.7653	1.13164	1.77327	0.269516	213.664	10.2408	16.5176	0.987211	2.78851	0.352123
51	XLOC_017470	Phvul.007G127800	Ethylene-responsive transcription factor 1B	8.31233	0.905969	0.445074	0.081394	1.62359	0.239641	15.3884	1.13259	0.499257	0.0788701	1.32234	0.195433
52	XLOC_017473	Phvul.007G128600	EamA-like transporter family	74.0475	5.48774	31.2539	2.24442	5.96171	0.53544	76.4223	5.52354	24.6923	1.84181	13.1017	1.05288
53	XLOC_017806	Phvul.007G195100	LOB domain-containing protein 16	2.27702	0.295592	0.0790972	0.0361883	0	0	8.93547	0.830556	0.16599	0.0474715	0	0
54	XLOC_018021	Phvul.007G241800	Ethylene-responsive transcription factor 13	6.72016	0.553653	1.3336	0.223697	3.27459	0.409494	22.0736	0.931988	3.45487	0.435992	4.47836	0.67067
55	XLOC_018599	Phvul.008G063400	No functional annotations for this locus / alanyl-tRNA aminoacylation	58.3717	3.67761	0.183292	0.05382	0.219952	0.0432372	202.889	3.53107	0.356296	0.0750324	0	0.0711544
56	XLOC_018608	Phvul.008G064500	No functional annotations for this locus/alanyl-tRNA aminoacylation	16.0614	0.691175	2.75612	0.25406	0.11395	0.0394974	97.3014	6.15372	9.95528	0.122947	0.186855	0.0184515
57	XLOC_018612	Phvul.008G065000	Plant self-incompatibility protein S1	0	0	0	0	0	0	1.23873	0.14049	0.544963	0.127301	0	0
58	XLOC_018733	Phvul.008G087000	Protease inhibitor/seed storage/LTP family	134.451	5.77726	30.4685	2.45859	12.9816	1.1562	157.165	7.18484	89.7866	3.97488	20.5417	1.15153
59	XLOC_019312	Phvul.008G202600	F-box domain (F-box)	12.7138	1.05756	0.508916	0.0696726	2.59426	0.265954	18.94	1.51269	0.795571	0.104497	2.73191	0.275722
60	XLOC_019401	Phvul.008G218800	Hypoxia induced protein conserved region (HIG_1_N)	77.6932	1.84712	35.8337	0.269045	8.2268	0.583326	146.389	0.25721	39.2559	1.44898	29.8023	0.384284
61	XLOC_019920	Phvul.008G027800	Agamous-like MADS-box protein AGL8-related	5.42746	0.524658	1.70472	0.232606	0.301298	0.0756288	10.246	0.856008	1.60419	0.214035	0.324754	0.0730957
62	XLOC_020134	Phvul.008G076600	Brassinosteroid metabolic pathway protein BEN1	0.836489	0.133513	0.422987	0.100215	0.0816076	0.0758977	5.5521	0.547345	0.344387	0.0747559	0.695401	0.130859
63	XLOC_021002	Phvul.008G249500	Peroxidase / lactoperoxidase	6.09094	0.557209	3.76713	0.391097	1.00731	0.158191	10.675	0.875321	3.50915	0.374986	0.916273	0.142766
64	XLOC_021406	Phvul.009G016000	Possible lysine decarboxylase (lysine_decarbox)	4.65703	0.475255	1.60568	0.196539	0.187966	0.0438558	7.71093	0.753231	1.84409	0.216913	0.130042	0.033818
65	XLOC_022003	Phvul.009G133000	Serine/threonine protein kinase	6.70944	0.557432	1.21681	0.154075	1.1565	0.148795	7.91057	0.630446	1.55499	0.179824	2.49211	0.256087
66	XLOC_022226	Phvul.009G175600	NAD(P)-binding Rossmann-fold superfamily protein	5.6917	0.534857	1.53203	0.19985	0.0148293	0.0191842	9.43776	0.797448	0.943664	0.141265	0.0139015	0.0245558
67	XLOC_022246	Phvul.009G179600	Achaete-scute transcription factor related	9.11427	0.964848	2.40898	0.324517	0.154938	0.0337294	14.6604	1.05063	4.07224	0.485101	0.078838	0.0426217
68	XLOC_022641	Phvul.009G256400	Glucan endo-1,3-beta-D-glucosidase / laminarinase	4.6276	0.47552	0.385291	0.0745521	0.0477753	0.0196844	10.7115	0.897173	1.36028	0.203204	0.0268839	0.0139796
69	XLOC_022665	Phvul.009G261900	No functional annotations for this locus	16.2668	1.33374	5.02596	0.599792	0.404213	0.0822586	25.9597	2.13195	6.14957	0.688626	0.644424	0.120039
70	XLOC_022928	Phvul.009G051100	No functional annotations for this locus	992.477	10.0346	76.4654	0.66274	2.46509	0.358047	1747.68	0.779423	129.796	0.491614	1.60264	0.209001
71	XLOC_023238	Phvul.009G111900	Ribosomal protein L17	13.5306	1.22583	6.03428	0.724043	3.66897	0.513195	21.9695	1.61652	5.43549	0.658425	3.2082	0.47623
72	XLOC_024305	Phvul.010G055800	No functional annotations for this locus	2.65316	0.299105	1.41635	0.198395	0.0664363	0.0472081	6.28195	0.576164	3.28734	0.356393	0.074434	0.0363211
73	XLOC_024633	Phvul.010G116000	Calcium-binding protein KIC	17.7771	1.09284	8.93082	0.505493	5.15813	0.464559	28.3332	0.822724	11.488	0.552553	7.11321	0.647135
74	XLOC_025646	Phvul.010G155100	No functional annotations for this locus	17.0816	1.19861	5.46958	0.528683	2.01555	0.313897	22.4026	0.96227	5.45035	0.534234	4.26922	0.506365
75	XLOC_025845	Phvul.011G017700	QLQ, WRC domains	7.84027	0.674007	1.16105	0.148913	0.117557	0.031702	24.3971	2.09725	0.706431	0.0996475	0.0686485	0.0212065
76	XLOC_026018	Phvul.011G050000	No functional annotations for this locus	339.607	7.46398	76.8723	3.41907	59.5622	3.29788	613.046	16.4617	90.7717	4.15932	116.219	2.56632
77	XLOC_026076	Phvul.011G060200	Small-heat shock protein HSP20 family	59.6289	4.66967	10.0864	0.938656	10.8167	1.01031	90.3199	4.15002	11.0658	1.02757	8.62257	0.840919
78	XLOC_026106	Phvul.011G067100	Protein tyrosine phosphatase-like protein	2.22255	0.309451	0.671828	0.152205	0.105215	0.0918048	4.45026	0.504298	1.42	0.221688	0.198432	0.109817
79	XLOC_026847	Phvul.011G205000	Albumin I chain b (Albumin_I)	59.8413	1.00462	3.90342	0.461623	0.21844	0.0591299	85.7914	0.966946	36.1037	0.109581	0.297699	0.0851248
80	XLOC_027308	Phvul.011G080600	Cytokinin riboside 5'-monophosphate phosphoribohydrolase LOG3-related	42.4773	3.18648	10.2592	0.892093	3.42352	0.385531	54.9395	3.90329	18.4096	1.43977	4.1994	0.456586
81	XLOC_015293	Phvul.006G209500,Phvul.006G209700	Premnaspirodiene oxygenase / Hyoscymus muticus premnaspirodiene oxygenase	8.07238	0.736301	1.78817	0.212987	1.49888	0.180774	15.3268	1.31356	2.21282	0.246806	2.01074	0.229075
82	XLOC_003165	N/A	N/A	2.91564	0.34087	2.80689	0.348826	0.100643	0.037899	7.38396	0.665157	3.56101	0.388681	0.161123	0.0536177
83	XLOC_006220	N/A	N/A	19.6682	1.53922	2.92583	0.364253	1.11614	0.173433	41.7855	3.91882	2.87689	0.366294	1.60023	0.227109
84	XLOC_011549	N/A	N/A	0	0	0	0	0	0	44.5724	11.4973	8.294	1.66918	20.8015	5.03809
85	XLOC_012252	N/A	N/A	184.408	3.36797	7.89725	0.617173	0.312826	0.0784463	319.424	11.4341	11.0284	0.191392	0.0702789	0.0359626
86	XLOC_013090	N/A	N/A	0.1289	0.106326	0	0	0	0	6.57143	0.365959	1.46917	0.15003	3.20857	0.112866
87	XLOC_025708	N/A	N/A	0.0214236	0.0503205	0	0	0	0	8.80611	0.509162	1.60294	0.271837	1.4333	0.245466
88	XLOC_025902	N/A	N/A	0.574441	0.112797	0.147999	0.0766355	0	0	2.66266	0.336919	0.221734	0.0620184	0	0
89	XLOC_027895	N/A	N/A	1.48475	0.271259	0.11008	0.1208	0.0760636	0.089264	5.97432	0.716486	0.799623	0.149062	0.0322656	0.0621914

## Sheet: Cluster 7
	Gene_ID	Gene Accession	Gene Annotation	Darkening RIL (Early)		Darkening RIL (Intermediate)		Darkening RIL (Mature)		Non-darkening RIL (Early)		Non-darkening RIL (Intermediate)		Non-darkening RIL (Mature)
				Mean FPKM	SE	Mean FPKM	SE	Mean FPKM	SE	Mean FPKM	SE	Mean FPKM	SE	Mean FPKM	SE
1	XLOC_000046	Phvul.001G009300	Amine oxidase	3.49636	0.331113	2.62754	0.243001	11.055	0.889148	3.28	0.294521	2.27916	0.223715	7.07765	0.618769
2	XLOC_000078	Phvul.001G015100	GYF domain-containing protein	3.75077	0.28257	2.27357	0.184986	5.82616	0.422219	3.03302	0.240192	1.87242	0.15518	3.86215	0.290116
3	XLOC_000287	Phvul.001G060300	Spectrin/filamin related cytoskeletal protein	1.27884	0.105644	0.856792	0.074518	4.04784	0.302416	1.13783	0.0947518	0.599447	0.0565298	2.17706	0.1638
4	XLOC_000443	Phvul.001G088700	Splicing coactivator SRm160/300, subunit SRm300	7.77188	0.641921	2.85984	0.260105	13.1709	1.02791	4.08967	0.349002	2.92914	0.269051	6.45493	0.549222
5	XLOC_000574	Phvul.001G112100	No functional annotations for this locus	5.09567	0.508654	2.25852	0.25897	11.5546	0.955775	3.1664	0.337603	2.38739	0.281571	6.23894	0.628408
6	XLOC_000750	Phvul.001G146300	Gibberellic acid receptor- GID1B	4.71072	0.421321	1.00864	0.122713	13.1225	1.00012	4.26327	0.365339	1.50159	0.163595	8.20826	0.688675
7	XLOC_000774	Phvul.001G151600	TIC-like protein	6.91174	0.497722	5.96067	0.441075	22.5244	1.62377	5.63479	0.416763	4.71251	0.356609	15.2417	1.08311
8	XLOC_000785	Phvul.001G154100	DNA repair protein RAD50, ABC-type ATPase/SMC superfamily	0.810142	0.078877	0.98204	0.0918045	3.21088	0.241353	0.714846	0.0720859	0.732731	0.0729759	1.97816	0.159366
9	XLOC_001122	Phvul.001G220300	WD40 repeat protein	6.49144	0.482137	7.22599	0.535856	23.2215	1.6938	4.73847	0.371343	4.62276	0.356427	14.566	1.04835
10	XLOC_001288	Phvul.001G252900	Molecular chaperone DnaJ	18.4908	1.38951	12.7424	0.951444	32.6767	2.36113	15.6759	1.16134	19.3218	1.43414	26.8348	2.0791
11	XLOC_001748	Phvul.001G076400	Glutamate synthase	7.91772	0.60448	7.06433	0.548959	31.6485	2.40642	6.40759	0.498603	5.5315	0.429976	20.1442	1.58774
12	XLOC_001947	Phvul.001G117200	Transcription elongation factor SPT6-related	1.64304	0.147966	0.664576	0.0710554	3.08542	0.243766	0.849414	0.0863243	0.691755	0.0725928	1.56427	0.143157
13	XLOC_002212	Phvul.001G167400	WD40 repeat-containing protein	15.1195	1.07661	10.2026	0.750959	45.3554	3.32981	12.5779	0.918535	8.12444	0.613654	30.9662	2.21278
14	XLOC_002318	Phvul.001G188900	Purple acid phosphatase 21-related	5.25619	0.539453	0.942701	0.124531	8.58991	0.789119	3.93383	0.399642	0.957086	0.127725	5.1846	0.486663
15	XLOC_002689	Phvul.001G263300	No functional annotations for this locus	26.125	2.48916	7.70096	0.803827	61.5006	5.1312	40.1513	3.44874	8.19086	0.852411	81.8833	4.66306
16	XLOC_003016	Phvul.002G037900	DEAD/DEAH box helicase, ATP-dependent RNA helicase	5.5636	0.424988	3.49528	0.276259	12.3166	0.891515	4.57275	0.356837	3.25755	0.26154	8.3967	0.628475
17	XLOC_003037	Phvul.002G043800	Myosin, KIP1-like protein	3.92855	0.285064	4.74574	0.337868	14.2629	1.0306	3.09373	0.229217	3.29485	0.244352	9.37186	0.657411
18	XLOC_003105	Phvul.002G057800	Agenet domain, RNA binding	7.70385	0.550573	4.72152	0.346575	22.0253	1.66831	6.7912	0.490609	3.40682	0.255833	13.9089	1.00742
19	XLOC_003187	Phvul.002G071900	RNA recognition motif, RNA-binding protein 25	14.3257	1.04489	9.87251	0.737014	27.8095	2.00563	13.4592	0.974452	7.5346	0.570188	18.4555	1.32753
20	XLOC_003367	Phvul.002G104800	No functional annotations for this locus	195.507	14.9381	230.187	16.8029	420.265	33.0441	42.254	3.05542	9.28019	0.842732	107.5	7.82108
21	XLOC_003517	Phvul.002G140100	Flavonol reductase/cinnamoyl-CoA reductase	47.4945	3.51641	65.0523	4.72379	118.39	9.03467	32.3483	2.43503	27.6806	2.0498	98.2713	7.27741
22	XLOC_004036	Phvul.002G245500	Apoptosis inhibitor 5-related	6.06079	0.483892	4.00692	0.330966	11.8816	0.885511	4.53918	0.36477	3.68789	0.307401	7.19335	0.575731
23	XLOC_004049	Phvul.002G247600	Calpain, cytosolic Ca2+-dependent cysteine protease	3.45283	0.259043	1.88431	0.150244	5.37587	0.390774	3.12068	0.233169	1.69388	0.137562	3.54237	0.262481
24	XLOC_004382	Phvul.002G314300	Serine incorporator (Serinc)	4.87231	0.422687	2.32328	0.236809	7.67685	0.654513	3.48456	0.321541	2.12665	0.223299	4.88038	0.415686
25	XLOC_004498	Phvul.002G006200	Uncharacterized protein family (UPF0051)	2.87001	0.300889	2.31636	0.253422	7.81724	0.702653	2.83034	0.298046	2.33049	0.256491	4.86888	0.474409
26	XLOC_004973	Phvul.002G104500	DNA-directed RNA polymerase II	2.38277	0.193692	1.64411	0.145625	7.54692	0.554935	2.05505	0.172163	1.37881	0.126838	5.17785	0.398519
27	XLOC_005001	Phvul.002G108900	Phosphatidylinositol 3- and 4-kinase, histone acetyltransferase SAGA, transformation/transcription domain-associated protein	2.54922	0.188698	1.65573	0.126223	9.17292	0.688427	2.60454	0.191366	1.3312	0.104728	4.89641	0.354355
28	XLOC_005113	Phvul.002G127400	Transcription initiation factor TFIID	2.46184	0.207719	1.04345	0.0958344	7.25815	0.544531	1.1605	0.103069	0.90808	0.0875667	3.51222	0.280546
29	XLOC_005150	Phvul.002G133900	No functional annotations for this locus	9.94246	0.197465	8.59233	0.180012	15.959	0.0191392	3.03252	0.291908	3.94247	0.327845	9.21388	0.244918
30	XLOC_005235	Phvul.002G150000	ATPase activity, peptide exporter, ABC superfamily	3.67398	0.347983	1.94635	0.2231	14.0692	1.08042	3.84301	0.458197	2.23446	0.331437	8.07287	0.653165
31	XLOC_005366	Phvul.002G176300	Cation efflux protein/zinc transporter	3.53193	0.32428	3.64664	0.331315	17.032	1.28117	4.16206	0.363277	3.41428	0.311925	9.48035	0.736742
32	XLOC_005446	Phvul.002G191300	DNA binding helicase	1.62728	0.13413	0.955804	0.0863531	4.3928	0.323723	1.33139	0.112468	0.775435	0.0736829	2.37613	0.182278
33	XLOC_005560	Phvul.002G215000	Leucine-rich repeat receptor-like protein kinase	0.414978	0.0617303	0.137128	0.0292685	1.4157	0.167192	0.352733	0.0546612	0.151357	0.0314206	0.647773	0.08842
34	XLOC_005650	Phvul.002G232200	Homeobox domain (Homeobox) // DDT domain (DDT)	3.708	0.282157	2.20032	0.17964	9.14689	0.669383	2.44308	0.194937	1.59158	0.138148	5.84387	0.431815
35	XLOC_005805	Phvul.002G263700	Cytochrome P450 71A1 (trans-cinnamic acid 4-hydrolase)	5.3966	0.506203	2.21772	0.240469	8.17793	0.742204	2.94331	0.306218	1.51312	0.168661	6.40633	0.572492
36	XLOC_005817	Phvul.002G266300	No functional annotations for this locus	1.41674	0.113718	1.10037	0.0908807	4.78094	0.345605	1.38255	0.110034	0.801682	0.0709731	2.83212	0.210424
37	XLOC_006107	Phvul.002G324500	Transcription factor/nuclear export subunit protein 2, THO2 protein	9.22446	0.708363	5.78491	0.453234	24.2559	1.83017	8.21516	0.619797	4.06654	0.331939	12.6683	0.969631
38	XLOC_006245	Phvul.003G005800	No functional annotations for this locus	0.461459	0.0426569	0.320286	0.0315839	1.89774	0.143215	0.326809	0.0330836	0.18969	0.0224762	0.727542	0.0617029
39	XLOC_006348	Phvul.003G028300	Mediator complex subunit 25 von Willebrand factor type A	14.236	1.28535	11.2808	0.998787	52.9341	4.50766	12.2102	1.08198	8.44171	0.776447	33.5271	2.99882
40	XLOC_006437	Phvul.003G045700	Predicted DNA-binding protein, contains SAP domain	13.9116	1.00317	8.27539	0.612543	30.2595	2.26708	10.9717	0.775035	6.50761	0.47494	20.5851	1.52106
41	XLOC_006730	Phvul.003G103100	Zinc finger CW-type coiled-coil domain protein 3	0.627234	0.0666586	0.614103	0.0659449	2.62877	0.205017	0.453335	0.0515496	0.358101	0.0430083	1.4829	0.12818
42	XLOC_007016	Phvul.003G157600	FIP1 motif	7.55097	0.66324	7.07935	0.574963	26.7834	2.31396	6.87657	0.704079	6.07911	0.548846	16.9468	1.44664
43	XLOC_007079	Phvul.003G168600	No functional annotations for this locus	11.5348	0.823301	7.62688	0.555925	23.2101	1.70339	8.92019	0.646606	6.00242	0.449	15.7596	1.13519
44	XLOC_007154	Phvul.003G185600	Dentin sialophosphoprotein-like protein	3.3412	0.256924	2.36304	0.189873	8.49385	0.615758	2.57459	0.205003	1.83111	0.154525	5.45816	0.395869
45	XLOC_007160	Phvul.003G186700	No functional annotations for this locus	6.20972	0.457718	5.29651	0.393357	9.08039	0.654776	2.61106	0.210268	2.22704	0.182382	4.59703	0.349026
46	XLOC_007168	Phvul.003G187800	Transcription factor Abd-B, contains HOX domain, formin-related	5.67985	0.53943	5.54692	0.516209	29.4317	2.29921	6.82144	0.613458	6.03066	0.565021	14.3381	1.18071
47	XLOC_007233	Phvul.003G199200	Ubiquitin-protein ligase activity	1.93282	0.203727	0.841711	0.0977711	4.27856	0.363422	1.02746	0.114307	0.882424	0.101052	4.08523	0.354086
48	XLOC_007273	Phvul.003G207200	Cysteine-type endopeptidase activity	17.1937	1.45501	2.31648	0.26048	42.2242	3.17912	17.6928	1.34387	3.20839	0.332851	28.1869	2.0797
49	XLOC_007280	Phvul.003G208300	Chaperone-activity OF BC1 complex (CABC1)-related	8.06462	0.706729	10.2199	0.846165	30.023	2.23432	8.32561	0.707713	9.60034	0.813879	14.5706	1.21616
50	XLOC_007344	Phvul.003G221300	Agenet domain, RNA binding	8.52882	0.612592	4.98099	0.360988	26.0809	1.99806	7.46124	0.532949	3.67655	0.272255	16.3283	1.18097
51	XLOC_007479	Phvul.003G244200	No functional annotations for this locus	11.2082	1.01957	10.6149	1.01233	46.5785	3.72319	11.5002	1.09399	8.62926	0.841615	24.7493	2.01042
52	XLOC_007528	Phvul.003G252700	Acidic leucine-rich nuclear phosphoprotein 32	17.0884	1.27719	8.58241	0.678441	30.2666	2.2161	12.0888	0.913599	8.05139	0.64701	19.1769	1.47322
53	XLOC_007652	Phvul.003G275100	RNA processing protein LD23810P, predicted splicing regulator	9.86544	0.745377	6.79171	0.504425	16.815	1.21821	6.57739	0.501833	5.55922	0.430547	11.9673	0.870471
54	XLOC_007654	Phvul.003G275700	P-type ATPase	1.73521	0.156993	1.97929	0.171814	6.41105	0.474559	1.19494	0.115943	1.44847	0.136685	4.21099	0.323963
55	XLOC_007820	Phvul.003G008900	Mucin-like protein	7.6457	0.563578	9.51887	0.696206	16.2474	1.18487	6.8135	0.498862	7.77509	0.568944	10.2503	0.745244
56	XLOC_008184	Phvul.003G080800	Phytepsin, aspartyl proteases	89.6988	6.69443	97.8799	7.26916	199.938	15.921	51.2302	3.70682	73.4852	5.35123	189.301	15.1898
57	XLOC_008376	Phvul.003G119100	Vacuolar protein sorting-associated protein (VPS13)	0.94979	0.0775526	0.597334	0.0540639	2.96805	0.221365	0.647025	0.0571897	0.343121	0.0352556	1.48186	0.112808
58	XLOC_008480	Phvul.003G142700	Cation transport ATPase, Cd2+/Zn2+-exporting ATPase	15.9753	1.15857	20.8341	1.50068	74.0552	5.70659	13.244	0.964839	14.5086	1.02555	42.1453	3.13074
59	XLOC_008569	Phvul.003G159500	WD40 repeat protein	2.58107	0.467532	2.76718	0.41941	6.71542	0.713524	2.10461	0.325649	1.56259	0.241127	2.56009	0.487875
60	XLOC_008593	Phvul.003G164900	Protein involved in vacuolar polyphosphate accumulation, contains SPX domain	14.5999	1.21607	10.025	0.863716	36.0044	2.71129	6.35266	0.640273	3.70884	0.417439	11.214	1.1784
61	XLOC_008647	Phvul.003G174200	No functional annotations for this locus	1053.9	83.1442	1096.98	89.1111	3586.68	320.069	13.1651	1.50772	50.6311	4.15259	158.501	11.6928
62	XLOC_008739	Phvul.003G191600	ATP-binding cassette transporter subfamily A (ABCA), lipid exporter ABCA1 and related proteins, ABC superfamily	3.60845	0.334678	3.05099	0.303343	7.52979	0.604249	3.31321	0.32394	2.54857	0.258061	4.58345	0.427438
63	XLOC_008873	Phvul.003G221100	EamA-like transporter family (unknown function)	3.8043	0.380185	5.94717	0.520294	7.25399	0.620729	0.205424	0.0610236	0.148766	0.0531338	3.81427	0.372504
64	XLOC_009276	Phvul.004G002000	PB1 domain	18.0114	1.35706	16.3978	1.26648	43.1738	3.08086	9.90072	0.825172	20.2447	1.57576	39.5295	2.83415
65	XLOC_009473	Phvul.004G045000	Uncharacterized	5.29671	0.391094	5.38378	0.395043	17.5035	1.27955	4.12735	0.307228	2.58248	0.200543	11.9137	0.850466
66	XLOC_009476	Phvul.004G045600	RING zinc finger protein (E3 ubiquitin-protein ligase)	8.62833	0.797774	3.63239	0.366089	16.0349	1.28905	4.68608	0.447063	4.29011	0.420643	11.1374	0.999307
67	XLOC_009726	Phvul.004G097500	SKP1-interacting partner 15	0.78842	0.111657	0.882125	0.118402	3.67203	0.345541	0.904121	0.120842	0.756135	0.106583	2.17665	0.23271
68	XLOC_009892	Phvul.004G129100	DnaJ homolog subfamily C member	4.21014	0.343483	3.20917	0.272931	7.4775	0.562154	3.14327	0.266617	2.68877	0.236587	4.905	0.386903
69	XLOC_010133	Phvul.004G001700	No functional annotations for this locus	4.779	0.375947	2.47127	0.207422	12.689	0.914898	2.96503	0.240914	1.86297	0.166606	6.87972	0.509676
70	XLOC_010155	Phvul.004G006500	Sucrase/ferredoxin-like (unknown)	92.7596	7.33997	116.64	9.28783	281.663	25.4678	56.9368	4.80041	74.1728	6.27675	232.642	20.3478
71	XLOC_010222	Phvul.004G017600	Histone acetyltransferase	1.03672	0.0926445	0.66799	0.0644205	2.9015	0.224194	0.827008	0.0778476	0.462212	0.0497838	1.49344	0.122075
72	XLOC_010237	Phvul.004G022500	Mannosyl-oligosaccharide 1,3-1,6-alpha-mannosidase	4.28291	0.341402	4.0525	0.326264	7.96363	0.602312	4.28006	0.341211	3.50853	0.288473	5.32703	0.420017
73	XLOC_010257	Phvul.004G026600	No functional annotations for this locus	3.38962	0.308115	5.12031	0.439866	10.8595	0.892179	3.30015	0.31657	4.21302	0.36798	6.25205	0.530126
74	XLOC_010279	Phvul.004G031300	No functional annotations for this locus	30.1684	2.49511	17.9493	1.31489	46.7187	3.56124	20.2388	1.47657	24.0492	1.77512	25.858	2.23305
75	XLOC_010723	Phvul.004G108900	Beta-carotene hydroxylase	82.5606	6.0392	19.3687	1.62666	144.673	11.7852	67.9507	4.96565	19.5236	1.62452	100.303	7.57108
76	XLOC_010911	Phvul.004G145500	Aldo-keto reductase	158.823	12.3357	414.853	36.7333	730.907	74.2253	129.969	9.97199	198.635	16.0648	404.886	36.412
77	XLOC_011228	Phvul.005G013800	No functional annotations for this locus	1.10424	0.165555	2.01866	0.281187	3.65065	0.438379	0.496779	0.0791178	0.751064	0.12352	1.44902	0.210011
78	XLOC_011280	Phvul.005G025000	Serine/threonine protein kinase	2.09597	0.178681	1.31431	0.119598	6.92987	0.504269	1.56947	0.136116	1.21726	0.112858	3.9773	0.310427
79	XLOC_012181	Phvul.005G019000	DNA polymerase delta catalytic subunit	0.701994	0.106595	0.614689	0.0944129	1.51202	0.183632	0.485199	0.0766733	0.407895	0.0709757	0.73131	0.105802
80	XLOC_012196	Phvul.005G022000	Zinc finger (CCCH-type) family protein	7.40286	0.553318	7.54538	0.569542	17.4624	1.24497	6.18344	0.472449	6.06748	0.472538	11.2874	0.808954
81	XLOC_012205	Phvul.005G023400	Polyamine oxidase (amino acid)	3.15645	0.326639	1.51564	0.19351	11.3415	0.951877	4.2763	0.438223	1.76458	0.219491	6.28446	0.578915
82	XLOC_012325	Phvul.005G045700	Uncharacterized conserved coiled-coil protein, nucleoprotein TPR-related	5.56379	0.412725	3.16581	0.240186	10.2748	0.737883	4.56558	0.339595	2.07744	0.168546	6.35805	0.46132
83	XLOC_012365	Phvul.005G055300	Pre-mRNA-splicing helicase BRR3	7.07988	0.50513	5.08992	0.370665	14.1655	1.01579	6.44405	0.458947	3.9988	0.294368	9.3981	0.665483
84	XLOC_012498	Phvul.005G079200	No functional annotations for this locus	7.63349	0.640859	2.65905	0.254132	12.9257	0.970786	5.06	0.427632	3.2119	0.298756	8.21247	0.660151
85	XLOC_013017	Phvul.005G180200	No functional annotations for this locus	4.20541	0.327635	2.89592	0.235827	14.181	0.996478	4.02781	0.309079	2.36962	0.196415	10.2223	0.729626
86	XLOC_013285	Phvul.006G028100	Cytochrome P450 71D9 (oxidoreductase activity)	97.8207	7.8252	173.201	14.6887	258.274	22.8686	65.7847	5.26263	97.0856	7.872	141.097	11.7696
87	XLOC_013455	Phvul.006G060500	Autoantigen RCD8	6.3167	0.481946	4.62464	0.363552	18.7005	1.3437	5.89809	0.443751	3.60666	0.289527	12.3105	0.896596
88	XLOC_013895	Phvul.006G147800	WRKY DNA -binding domain (WRKY)	4.0991	0.400719	0.170937	0.0340247	6.78129	0.585191	2.95298	0.290907	0.145958	0.0293254	4.14999	0.380073
89	XLOC_014229	Phvul.006G216100	SOK1 kinase belonging to the STE20/SPS1/GC kinase family	17.3775	1.34049	5.66061	0.427334	29.6955	2.18443	12.9387	0.935567	4.81675	0.381077	20.0469	1.43489
90	XLOC_014735	Phvul.006G097700	Diacylglycerol O-acyltransferase	16.8211	1.43555	3.77463	0.353171	42.0488	3.52178	12.5176	0.974567	4.27458	0.386865	24.7943	1.97419
91	XLOC_014850	Phvul.006G121700	ATP-dependent RNA helicase DDX5/DBP2	1.90391	0.202263	1.09728	0.125701	5.10539	0.421884	1.99442	0.19371	1.15743	0.132418	3.04503	0.285578
92	XLOC_015009	Phvul.006G153200	Aspartic-type endopeptidase activity	43.0757	3.62258	17.9336	1.47343	84.4326	6.9901	42.5955	3.36151	16.3523	1.33033	54.6543	4.50469
93	XLOC_015661	Phvul.007G055400	Protein time for coffee	6.8955	0.502505	3.06772	0.229211	18.3714	1.33873	4.83293	0.347972	2.16408	0.169822	11.6481	0.822984
94	XLOC_015776	Phvul.007G075900	Reticulon-like protein B4	0.180343	0.0464611	0.434472	0.0839372	1.55096	0.217297	0.190443	0.0435455	0.215034	0.0487618	0.179646	0.0466623
95	XLOC_015795	Phvul.007G081100	No functional annotations for this locus	7.43117	0.648696	4.93906	0.46059	21.8057	1.61416	6.36966	0.562564	4.4433	0.424303	13.9112	1.07898
96	XLOC_016125	Phvul.007G145500	Predicted E3 ubiquitin ligase	6.60934	0.558572	4.9686	0.433042	24.067	1.8765	5.38922	0.48582	4.19073	0.411567	14.9756	1.17433
97	XLOC_016197	Phvul.007G160700	Lung seven member transmembrane receptor	10.691	0.815998	11.5456	0.88987	28.1831	2.0366	10.4086	0.805288	11.2541	0.854305	18.6121	1.37499
98	XLOC_016270	Phvul.007G174000	Centromere protein-related	5.16531	0.377656	3.41521	0.254326	10.0487	0.72596	4.38932	0.325172	2.56753	0.200938	6.36163	0.459048
99	XLOC_016277	Phvul.007G175300	BEACH domain-containing protein LVSB	6.99177	0.679189	6.37377	0.607658	20.7596	1.84816	6.56857	0.590326	5.50399	0.507375	10.0469	0.950896
100	XLOC_016744	Phvul.007G267500	Protein virilizer homolog	2.2782	0.1783	1.53011	0.129477	5.54533	0.399033	1.84225	0.149923	1.10725	0.0990329	3.49394	0.259031
101	XLOC_016920	Phvul.007G022100	Epididymal membrane protein E9-related	3.83508	0.511674	5.63145	0.686862	22.084	2.38526	3.51599	0.467755	5.16698	0.540013	12.7263	1.25054
102	XLOC_016929	Phvul.007G024600	RNA polymerase II transcription elongation factor	2.76647	0.234996	1.45766	0.136924	4.29464	0.341939	1.92609	0.169758	1.16746	0.117436	2.53405	0.226425
103	XLOC_017036	Phvul.007G044500	Zinc finger protein AZF3-related	33.8857	3.20268	2.21852	0.322543	57.3831	4.82229	24.4132	1.32418	2.29821	0.346136	33.4855	2.77457
104	XLOC_017170	Phvul.007G070600	CCHC-type zinc knuckle protein	2.28949	0.192483	1.79768	0.15712	3.13297	0.255108	1.8291	0.161508	1.35053	0.128657	2.00377	0.173554
105	XLOC_017213	Phvul.007G079200	Translation initiation factor IF-2	13.3166	1.12396	14.5865	1.19465	29.7716	2.504	12.7673	1.0295	12.6924	1.11377	19.2244	1.69447
106	XLOC_017283	Phvul.007G093100	Nuclear receptor coregulator SMRT/SMRTER, contains MYB-like domains	8.49497	0.639135	4.62617	0.352276	22.4582	1.6548	6.37657	0.480846	3.37353	0.269845	13.9061	1.02477
107	XLOC_017521	Phvul.007G138300	Oleosin, monolayer-surrounded lipid storage body (stress related)	28.7149	0.443347	68.3449	1.34243	106.957	2.69634	26.7377	0.411622	29.6662	0.478392	106.342	2.54874
108	XLOC_018349	Phvul.008G013700	Uncharacterized conserved protein	2.53913	0.205594	1.64028	0.14193	7.65412	0.56537	2.35553	0.190592	1.46162	0.129119	4.95125	0.368814
109	XLOC_018382	Phvul.008G020600	Transcription factor/CCAAT displacement protein CDP1	7.9151	0.582962	3.22658	0.25363	13.6393	0.983661	6.1403	0.449444	2.37217	0.195124	8.2594	0.599116
110	XLOC_018661	Phvul.008G074600	WD domain, G-beta repeat (WD40) // BEIGE/BEACH domain (Beach)	7.37708	0.698539	6.75867	0.633694	29.4123	2.58113	7.50626	0.659473	5.20947	0.507549	13.9612	1.36488
111	XLOC_019019	Phvul.008G139600	ATP binding/ DNA binding / helicase	1.76955	0.165226	2.64638	0.225972	10.0881	0.74152	2.01204	0.181747	2.42162	0.211836	6.59603	0.498294
112	XLOC_019293	Phvul.008G199800	Chromodomain-helicase DNA-binding protein	3.60462	0.270422	3.00709	0.231549	10.4591	0.737305	3.46026	0.25753	2.48068	0.195407	7.20787	0.511573
113	XLOC_019407	Phvul.008G219900	PRA1 family protein B1-RELATED-related	13.8901	1.15718	17.4704	1.49231	42.8819	3.20672	11.1663	0.978002	20.2186	1.69628	28.808	2.29355
114	XLOC_019514	Phvul.008G242400	Auxin response factor	5.19381	0.41502	3.69951	0.312306	9.1767	0.682861	5.52195	0.435371	3.67875	0.30517	5.83313	0.457966
115	XLOC_019560	Phvul.008G248800	Serine/threonine protein kinase	12.547	1.06397	6.10109	0.531901	15.5045	1.24462	7.11918	0.599422	7.55338	0.648558	12.388	1.03507
116	XLOC_019907	Phvul.008G025700	Ubiquitin-protein ligase	1.91258	0.139216	2.14089	0.154918	8.67272	0.651823	2.02346	0.146393	1.76605	0.129173	4.73122	0.342395
117	XLOC_020070	Phvul.008G061000	Transcription-coupled repair protein CSB/RAD26	5.27047	0.389582	3.31845	0.251384	12.9359	0.95895	4.49879	0.328873	2.55767	0.197921	7.18958	0.51939
118	XLOC_020434	Phvul.008G139000	Eukaryotic translation initiation factor 4 gamma	14.574	1.04304	12.2995	0.87942	51.2495	4.14705	13.042	0.939233	10.6404	0.765942	31.5675	2.4109
119	XLOC_020449	Phvul.008G142400	RNA polymerase II transcription mediator	2.09392	0.166251	1.23085	0.107407	6.8531	0.493277	1.51976	0.12381	0.874665	0.0823287	4.13301	0.302921
120	XLOC_020971	Phvul.008G240900	No functional annotations for this locus	3.05327	0.324202	0.926502	0.122995	7.64902	0.682624	1.25962	0.150131	1.50642	0.174787	4.56026	0.450876
121	XLOC_021025	Phvul.008G254400	B-BOX type zinc finger-containing protein	2.94508	0.364839	2.92418	0.359623	11.0391	0.964579	5.06902	0.550469	5.4803	0.589244	12.8076	1.16281
122	XLOC_021473	Phvul.009G029600	AP2 domain, sequence-specific DNA binding transcription factor activity	72.9059	5.76585	25.9503	1.90119	160.714	13.0426	62.5255	4.74074	23.4456	1.72042	100.328	7.6802
123	XLOC_021500	Phvul.009G033900	RING finger domain	3.98791	0.397367	1.33702	0.158512	9.29017	0.797156	3.19661	0.328807	1.42679	0.167954	5.65256	0.510799
124	XLOC_021508	Phvul.009G035200	RNA pol II promoter Fmp27 protein domain, uncharacterized conserved protein	3.5525	0.27009	2.62302	0.201339	10.0018	0.740654	3.31897	0.245573	2.05367	0.162899	6.5336	0.471687
125	XLOC_021568	Phvul.009G048100	Neuroblastoma-amplified sequence	1.72338	0.139906	1.41428	0.118796	3.65803	0.272307	1.46804	0.121622	0.997579	0.0903441	2.4197	0.186374
126	XLOC_021618	Phvul.009G058700	Oxidoreductase	0.4484	0.0723957	0.611011	0.0956586	1.46091	0.183785	0.425817	0.0701394	0.544118	0.0798666	0.416541	0.0640417
127	XLOC_021674	Phvul.009G069600	Predicted E3 ubiquitin ligase	21.9032	1.60806	24.4623	1.79007	39.7434	2.88563	2.31018	0.247874	7.21426	0.595932	31.8167	2.31901
128	XLOC_021982	Phvul.009G130100	Histone lysine N-methyltransferase, H3 lysine-36 specific	9.95118	0.954539	6.51528	0.59782	22.4189	1.92032	10.9435	0.950694	5.3788	0.513155	13.2356	1.32461
129	XLOC_022481	Phvul.009G227100	Cysteine protease family C1-related	168.547	16.3754	36.4756	2.69441	334.984	29.6025	85.8124	6.34006	43.4393	3.73049	207.688	19.761
130	XLOC_022521	Phvul.009G234800	No functional annotations for this locus	6.48066	0.783903	0	0	6.97284	0.851407	1.65587	0.255529	0.105806	0.0567824	3.54935	0.477397
131	XLOC_022840	Phvul.009G035500	BEIGE/BEACH-related, conserved WD40 repeat-containing protein	5.54927	0.447519	3.63693	0.301264	20.1629	1.56266	5.18127	0.403369	2.95599	0.24693	11.6465	0.904852
132	XLOC_022894	Phvul.009G044900	Late embryogenesis abundant protein	35.3428	3.07572	4.68621	0.566034	99.3321	7.96914	23.6019	1.98966	2.0995	0.311033	53.3233	4.16417
133	XLOC_022921	Phvul.009G049600	Transcription factor PHOX2/ARIX, contains HOX domain	21.5673	1.80968	4.31541	0.423019	61.2567	4.6703	17.0382	1.30363	4.327	0.428662	37.9587	2.7216
134	XLOC_023177	Phvul.009G099400	Zinc finger FYVE domain containing protein	3.09529	0.23945	1.98725	0.158497	7.06316	0.513285	2.73496	0.207783	1.59686	0.131428	4.57765	0.334725
135	XLOC_023179	Phvul.009G099700	VPRBP protein-related	3.24506	0.239756	2.61248	0.1992	10.4595	0.73921	2.57899	0.197122	1.79261	0.14419	6.09376	0.431451
136	XLOC_023276	Phvul.009G119700	Ubiquitin-protein ligase	6.88782	0.492858	4.53594	0.320758	18.8749	1.37701	6.08318	0.429803	3.75557	0.270125	11.9982	0.84986
137	XLOC_023357	Phvul.009G139100	ABC transporter (ATP-binding protein)	8.27243	0.67425	3.77025	0.32355	13.668	1.05225	5.03403	0.412228	4.50023	0.383987	9.33549	0.732054
138	XLOC_023559	Phvul.009G180900	Transcription elongation factor B polypetide 3	8.68368	0.623746	5.63509	0.398369	29.2174	2.15891	7.51688	0.531699	4.62007	0.33361	19.7204	1.41907
139	XLOC_023575	Phvul.009G184400	Plant protein of unknown function (DUF863)	4.7598	0.378468	4.08757	0.332069	8.88124	0.657908	4.59954	0.36339	3.47092	0.288874	5.67635	0.441814
140	XLOC_023634	Phvul.009G195600	Eukaryotic translation initiation factor 3 subunit (EIF-3)	0.929582	0.104315	0.713626	0.0800603	2.62632	0.220562	0.782931	0.0882131	0.535958	0.0709194	1.58303	0.150232
141	XLOC_023678	Phvul.009G202700	No functional annotations for this locus	2.11575	0.174054	1.58345	0.136148	7.01677	0.517199	1.82651	0.153425	1.2275	0.11334	4.14866	0.317505
142	XLOC_023702	Phvul.009G207000	Helix-loop-helix DNA-binding domain	22.9742	1.90139	9.11027	0.840631	41.3528	3.35697	23.4937	1.98219	8.10725	0.731142	24.9239	2.29254
143	XLOC_023749	Phvul.009G216500	Nonsense-mediated mRNA decay 2 protein	5.72835	0.429349	3.86338	0.300808	15.7754	1.13845	4.14953	0.321573	3.41599	0.271932	10.314	0.757426
144	XLOC_023892	Phvul.009G247700	Protein phosphatase 2C	4.74664	0.42818	6.50852	0.539814	9.72382	0.75716	2.32681	0.24706	2.363	0.251124	7.6508	0.617433
145	XLOC_023915	Phvul.009G253500	Karyopherin (importin) alpha	16.6901	1.29635	10.2613	0.75272	32.1075	2.41295	8.15594	0.621275	13.0361	0.970526	22.2133	1.79033
146	XLOC_024293	Phvul.010G054000	AP2 domain, sequence-specific DNA binding transcription factor	2.97514	0.367613	2.1572	0.259106	10.7691	1.047	2.52265	0.295514	2.45026	0.29614	6.25189	0.658295
147	XLOC_024311	Phvul.010G056800	CCR4-NOT transcription complex, negative regulator of transcription	7.06826	0.512404	4.15393	0.309653	13.9675	1.03435	6.22102	0.443598	3.44263	0.256196	8.85826	0.63374
148	XLOC_024437	Phvul.010G082300	UDP-glucuronate 4-epimerase (starch and sucrose metabolism)	10.66	0.87841	5.98244	0.480194	25.5789	1.9142	6.7915	0.5426	6.15954	0.49685	14.4717	1.14454
149	XLOC_024448	Phvul.010G085000	Guanyl-nucleotide exchange factor	3.05551	0.237883	3.17491	0.2451	6.78252	0.497136	2.35516	0.192093	2.07443	0.172795	4.31968	0.322072
150	XLOC_024590	Phvul.010G108300	Translation initiation factor 1A (eIF-1A)	31.801	2.78987	29.9292	2.5333	85.917	7.29598	17.2217	1.50235	36.9426	3.24448	67.5827	5.86013
151	XLOC_025388	Phvul.010G099000	RNA polymerase II transcription mediator	1.71877	0.13751	0.910244	0.0815525	5.42168	0.389267	1.22342	0.101071	0.620788	0.0600389	2.80715	0.208054
152	XLOC_025459	Phvul.010G115000	Rabconnectin-related	7.41263	0.787064	6.47722	0.656034	22.3314	2.09925	7.68122	0.783747	6.45932	0.6602	13.217	1.2657
153	XLOC_025467	Phvul.010G116600	ATPase family associated with various cellular activities (AAA)	1.08938	0.136232	0.326465	0.0499841	2.44193	0.256586	0.772644	0.101465	0.287891	0.0430911	1.06962	0.129915
154	XLOC_025815	Phvul.011G009900	No functional annotations for this locus	2.5027	0.201235	2.10969	0.17944	8.84324	0.649854	2.01727	0.172841	1.93111	0.167227	4.9487	0.371389
155	XLOC_025935	Phvul.011G035200	Ubiquitin-protein ligase	6.29331	0.488519	3.46735	0.263228	20.8554	1.58292	4.09911	0.305366	3.13965	0.241682	10.3242	0.808897
156	XLOC_026995	Phvul.011G015700	Lysyl-tRNA synthetase (class II), tRNA aminoacylation for protein translation	2.54195	0.277088	5.20397	0.532652	13.2184	1.10349	2.20584	0.250587	3.23266	0.386952	7.62161	0.729306
157	XLOC_027087	Phvul.011G033400	GTPase, IMAP family member-related	9.12971	0.676738	4.88558	0.360737	21.419	1.56078	7.12657	0.51579	4.21061	0.312808	14.8588	1.06022
158	XLOC_027163	Phvul.011G050300	Serine/threonine protein kinase SMG1	0.641388	0.0577362	0.502881	0.0474068	2.64206	0.198207	0.643718	0.0577053	0.369112	0.0377122	1.32193	0.103562
159	XLOC_027527	Phvul.011G123600	Molecular chaperone (DnaJ superfamily)	18.8333	1.57666	16.5501	1.43446	39.6446	3.32811	5.76966	0.540007	13.865	1.3131	16.559	1.4081
160	XLOC_002019	Phvul.001G131100,Phvul.001G131200	Lipid exporter ABCA1 and related proteins, ATP-binding cassette transporter	6.62168	0.488944	3.50943	0.273964	13.0711	0.940244	6.19204	0.449011	2.67386	0.218853	8.58964	0.614924
161	XLOC_017541	Phvul.007G142700,Phvul.007G142900	No functional annotations for this locus	5.38025	0.648278	5.60195	0.683415	5.46992	0.522961	3.36962	0.360653	2.15093	0.250639	3.67774	0.358344
162	XLOC_019342	Phvul.008G207700,Phvul.008G207900	Alcohol dehydrogenase, class III	2.83776	0.327118	0.635018	0.117289	6.19808	0.635625	2.18695	0.249811	0.529017	0.103076	3.46505	0.378144
163	XLOC_002738	N/A	N/A	4.05395	0.364152	3.80171	0.339026	8.58444	0.699564	2.93849	0.278063	4.39468	0.390938	5.61216	0.491106
164	XLOC_003432	N/A	N/A	0.328448	0.0615248	0.521752	0.0838925	1.78857	0.226295	0.179138	0.0362282	0.216054	0.0451139	0.36554	0.0605883
165	XLOC_009840	N/A	N/A	3.72356	0.420611	0.911392	0.149458	8.77132	0.83109	3.32376	0.379963	1.18849	0.176063	4.56721	0.513972
166	XLOC_025746	N/A	N/A	0.487063	0.0779778	0.346339	0.0615802	1.91056	0.237259	0.22691	0.048539	0.103837	0.027046	0.424929	0.0674039
167	XLOC_027940	N/A	N/A	0.361014	0.0541318	0.197517	0.0303458	1.23209	0.141211	0.25544	0.0409263	0.273563	0.041155	0.459981	0.0637842
168	XLOC_027995	N/A	N/A	0.772449	0.120822	0.858464	0.132827	1.37794	0.191608	0.298132	0.0612831	0.325346	0.0657059	0.325629	0.0656242

## Sheet: Cluster 8
	Gene_ID	Gene Accession	Gene Annotation	Darkening RIL (Early)		Darkening RIL (Intermediate)		Darkening RIL (Mature)		Non-darkening RIL (Early)		Non-darkening RIL (Intermediate)		Non-darkening RIL (Mature)
				Mean FPKM	SE	Mean FPKM	SE	Mean FPKM	SE	Mean FPKM	SE	Mean FPKM	SE	Mean FPKM	SE
1	XLOC_001253	Phvul.001G246200	Protein trichome birefringence-like 33	24.6584	2.17237	39.548	3.34958	56.071	4.87662	25.7978	2.2232	45.3441	3.82243	82.5388	7.12716
2	XLOC_001307	Phvul.001G258000	Response regulator of two-component system, MYB-like DNA-binding domain	1.23633	0.151797	1.06254	0.136128	0.806042	0.112713	1.73179	0.196611	1.53533	0.180812	1.74864	0.196798
3	XLOC_002198	Phvul.001G165500	MATE multidrug transporter, ABC superfamily	3.09217	0.245432	4.12605	0.311033	4.53523	0.34012	2.76275	0.217072	3.35601	0.257389	2.90992	0.22689
4	XLOC_002478	Phvul.001G221500	MYB-like DNA-binding protein MYB	6.89789	0.549773	14.8408	1.08574	6.1435	0.500606	4.33694	0.37227	12.877	0.949106	7.12099	0.562902
5	XLOC_002542	Phvul.001G234300	26S proteasome regulatory complex, ATPase RPT4	28.6887	2.10401	21.725	1.5751	29.107	2.08129	31.1447	2.21945	27.6502	1.98072	44.7427	3.20949
6	XLOC_002601	Phvul.001G246300	Abscisic acid receptor PYR/PYL family, polyketide cyclase / dehydrase and lipid transport	0.208695	0.0442141	0.0636985	0.0290931	0.546826	0.0890482	0.868217	0.119723	0.308253	0.0534592	1.65848	0.204971
7	XLOC_002614	Phvul.001G248400	Hypoxia induced protein conserved region	52.5183	3.85136	45.4508	3.47244	93.3245	7.23608	134.474	10.0499	51.2652	3.82812	241.99	18.317
8	XLOC_002648	Phvul.001G256200	ABC transporter transmembrane region (ABC_membrane)	0.180849	0.035587	0.112099	0.0293568	0.25451	0.0402494	0.229257	0.0377832	0.202244	0.0552706	0.59056	0.0700843
9	XLOC_002656	Phvul.001G257300	17 Beta-hydroxysteroid dehydrogenase type 3	97.7919	7.23278	144.039	10.9134	185.247	14.6058	95.8129	7.02061	165.1	12.4846	296.663	24.2854
10	XLOC_003305	Phvul.002G093100	No functional annotations for this locus	10.3613	0.959787	15.81	1.36711	17.9564	1.5268	5.93665	0.623538	19.7775	1.60974	18.649	1.5331
11	XLOC_003395	Phvul.002G111400	B-box zinc finger	52.6335	3.92116	68.824	5.07286	116.681	8.69259	89.1771	6.66086	88.0665	6.71761	161.048	12.9018
12	XLOC_003840	Phvul.002G207500	Chlorophyll a/b binding protein	107.16	6.96717	194.984	13.5628	144.584	9.95583	96.4748	6.35178	256.284	18.3756	217.094	15.3988
13	XLOC_003891	Phvul.002G216400	No functional annotations for this locus	27.4255	0.653272	27.8409	0.712306	49.2467	2.54655	30.8186	1.66222	30.1443	0.743338	79.2984	3.21717
14	XLOC_004002	Phvul.002G239300	Cathepsin O	46.0845	3.31792	89.9813	6.53148	104.02	7.58581	49.545	3.5234	95.1722	6.87532	165.221	12.4087
15	XLOC_004457	Phvul.002G330700	Phosphate-transporting ATPase / ABC phosphate transporter	103.369	7.3234	172.485	12.5412	119.314	8.87849	152.784	11.0427	199.635	14.6595	135.017	9.82564
16	XLOC_004580	Phvul.002G023300	No functional annotations for this locus	26.1187	2.00309	30.0998	2.24006	15.1088	1.25152	35.3879	2.60795	40.9769	2.94203	22.9163	1.76054
17	XLOC_004605	Phvul.002G030500	No functional annotations for this locus	19.6123	1.74882	33.9535	2.69409	9.93101	1.03438	27.2879	2.23446	40.7853	3.15643	25.6578	2.12364
18	XLOC_005144	Phvul.002G132800	LrgB-like family (unknown)	7.74967	0.693695	29.9226	2.29312	25.8585	2.00794	4.5128	0.422115	27.856	2.13946	15.5972	1.26801
19	XLOC_005840	Phvul.002G269900	DnaJ homolog subfamily C member	17.4734	1.17921	12.1331	1.20591	15.8053	1.08753	10.417	1.03259	18.261	1.72974	12.5532	1.16654
20	XLOC_005931	Phvul.002G287800	No functional annotations for this locus	3.5952	0.425141	3.29549	0.407159	6.5652	0.612762	5.10772	0.524069	3.22791	0.413605	11.4577	1.21203
21	XLOC_006131	Phvul.002G327700	Phosphatidylethanolamine binding protein (signaling)	55.4301	4.94616	107.758	5.00822	68.388	5.38304	46.6528	3.87142	67.1826	4.75777	81.1208	3.71381
22	XLOC_006328	Phvul.003G024000	Leucine-rich repeat receptor-like protein kinase	1.58115	0.158064	2.25788	0.206544	3.98654	0.32978	1.77518	0.177021	2.10135	0.19274	2.45844	0.226272
23	XLOC_006344	Phvul.003G027500	Di-glucose binding protein with leucine-rich repeat domain	9.6225	0.904448	8.12115	0.849383	15.504	1.32239	14.7594	1.33939	14.7474	1.38469	37.6605	3.37242
24	XLOC_006391	Phvul.003G036600	Long chain acyl-CoA synthetase 2	0	0	0	0	0	0	2.23508	0.061635	0.78311	0.205898	1.94547	0.105967
25	XLOC_006908	Phvul.003G136200	Alpha/beta hydrolase fold-containing protein	1.1739	0.182599	1.37154	0.194275	1.34936	0.198173	7.36616	0.688961	6.3132	0.608796	3.43851	0.388268
26	XLOC_006982	Phvul.003G150200	BNR repeat-like domain	8.6224	0.794116	9.40791	0.846191	16.1453	1.36708	14.1236	1.23562	10.578	0.9067	17.6407	1.42438
27	XLOC_007014	Phvul.003G157000	Cytochrome C oxidase polypeptide VIB	28.7268	2.3217	49.1836	3.64331	24.2468	1.9916	49.3036	3.63898	64.2784	4.62914	34.6481	2.73144
28	XLOC_007044	Phvul.003G162200	Early nodulin 93 protein	571.842	46.1213	1185.83	99.922	784.61	67.4403	1117.28	93.2767	1544.99	137.508	1259.15	108.141
29	XLOC_007080	Phvul.003G168700	Small nuclear RNA activating complex, polypeptide 1	22.7044	1.68006	23.8697	1.77766	17.2013	1.32349	32.8722	2.38093	25.7228	1.88615	20.7106	1.54765
30	XLOC_007134	Phvul.003G181400	Serine protease SPPA, chloroplastic	6.99963	0.548815	9.34563	0.713221	10.847	0.823561	12.1697	0.907941	13.8926	1.01801	17.3289	1.26596
31	XLOC_007140	Phvul.003G182400	Isoaspartyl peptidase/L-asparaginase 1	22.4922	1.93187	48.3874	3.84639	30.0404	2.44534	38.7615	3.0931	62.6797	4.98002	36.0459	2.88303
32	XLOC_007142	Phvul.003G183200	ABC transporter B family member 27	11.9112	0.86845	21.437	1.5318	31.7741	2.27808	15.3298	1.09749	36.8916	2.65708	39.3353	2.87162
33	XLOC_007150	Phvul.003G184300	Glycerophosphoryl diester phosphodiesterase	32.844	2.82601	53.833	4.65122	48.6014	4.19468	63.097	5.42949	72.476	6.28622	78.0414	6.44023
34	XLOC_007267	Phvul.003G205700	Plant protein of unknown function (DUF868)	4.52579	0.408879	9.72193	0.788161	8.84613	0.736575	4.36864	0.389847	10.7522	0.859588	13.9848	1.10317
35	XLOC_007439	Phvul.003G237800	No functional annotations for this locus	0.796222	0.161066	0.565184	0.119174	2.47465	0.262922	3.40247	0.299128	1.24604	0.226673	4.66407	0.586464
36	XLOC_007505	Phvul.003G249200	No functional annotations for this locus	6.71305	0.657247	14.1816	1.19162	8.39784	0.849444	12.9244	1.03077	17.7692	1.33452	11.582	1.10877
37	XLOC_007633	Phvul.003G271400	RING finger domain	25.4773	2.125	36.5173	2.8119	41.1106	3.08106	45.7046	3.36523	51.8672	3.72827	65.2849	4.57954
38	XLOC_007815	Phvul.003G007600	B3 DNA binding domain (B3)	9.25077	0.756511	7.59709	0.64512	6.3857	0.569236	10.6038	0.852602	10.5857	0.844375	10.5277	0.847897
39	XLOC_007883	Phvul.003G022000	Clathrin assembly protein	1.31408	0.158898	1.57062	0.178242	0.775292	0.110178	1.88133	0.20478	2.15684	0.226928	2.8159	0.279149
40	XLOC_007884	Phvul.003G022100	No functional annotations for this locus	7.75678	0.550775	6.75583	0.806111	5.11536	0.523356	18.5017	1.12973	11.4445	0.898011	19.2851	0.953985
41	XLOC_007925	Phvul.003G031200	Tetraketide alpha-pyrone reductase 1	24.6305	1.84683	30.9321	2.2665	24.0922	1.80338	31.2009	2.28787	36.5378	2.69908	38.2279	2.80156
42	XLOC_008165	Phvul.003G076000	Oligopeptide transporter related	52.5421	4.03308	128.841	10.1925	75.5236	6.36664	60.599	4.64536	118.707	9.27946	142.944	12.5784
43	XLOC_008570	Phvul.003G159600	Sodium/pyruvate cotransporter BASS2, chloroplastic	8.42455	0.700167	5.78411	0.515744	7.33633	0.623994	19.8648	1.48598	15.9357	1.23565	18.5582	1.42366
44	XLOC_008688	Phvul.003G182000	BSD domain	13.7703	1.3301	11.1809	1.05834	12.9346	1.26154	19.8394	1.77807	18.6257	1.73834	20.8245	1.80584
45	XLOC_008745	Phvul.003G193000	HPP family	2.98601	0.313314	3.73667	0.367394	1.88638	0.221252	2.94769	0.311913	4.16245	0.402277	3.67249	0.369435
46	XLOC_008756	Phvul.003G196500	Two-component response regulator ARR15-related	3.73067	0.423059	4.19019	0.462515	6.78399	0.656427	5.25624	0.556797	6.41434	0.629075	13.8623	1.16607
47	XLOC_009158	Phvul.003G286600	Serine hydroxymethyltransferase 1, mitochondrial	6.33435	0.524705	7.50405	0.598325	6.71332	0.55055	7.81042	0.621685	9.64365	0.737233	10.8843	0.824889
48	XLOC_009603	Phvul.004G073400	Ribulose-bisphosphate carboxylase / RuBP carboxylase	13.5276	0.629774	36.2523	1.39699	38.1422	1.52158	13.4296	1.30591	56.052	1.69054	45.6264	1.59502
49	XLOC_009663	Phvul.004G086400	Multi-copper oxidase	0.347259	0.0663459	3.62482	0.33495	0.633821	0.101942	2.18187	0.238062	6.67618	0.553038	4.97997	0.440642
50	XLOC_009749	Phvul.004G101800	DNA replication complex GINS protein PSF2	0	0	0	0	0	0	0.775612	0.156432	0.413984	0.0917895	0.56149	0.112597
51	XLOC_009856	Phvul.004G122000	Dehydration-responsive element-binding protein 1A-related	1.37506	0.189042	0.81908	0.117165	1.37758	0.188314	1.46206	0.194238	2.02658	0.243443	2.11719	0.267801
52	XLOC_010463	Phvul.004G064700	No functional annotations for this locus	19.7008	1.4583	28.7448	2.08022	16.5264	1.37456	29.8125	2.15917	36.4042	2.61213	26.9457	2.06281
53	XLOC_010546	Phvul.004G079500	NDH-dependent cyclic electron flow 5	7.87238	0.737542	10.4708	0.950665	6.74936	0.588713	7.58547	0.725767	11.3828	1.03141	10.2616	0.925059
54	XLOC_010776	Phvul.004G118200	RING finger domain	25.642	1.94247	49.3207	3.65284	70.6865	5.97832	32.4496	2.50004	61.7343	4.61029	106.246	8.70529
55	XLOC_011000	Phvul.004G161500	Leucine-rich repeat receptor-like protein kinase	3.45818	0.269533	8.49371	0.604165	13.1731	0.953869	4.57861	0.348529	9.31031	0.671022	8.3881	0.60743
56	XLOC_011251	Phvul.005G018400	No functional annotations for this locus	11.1179	1.30825	16.907	1.71848	14.0335	1.51246	26.8053	2.42776	29.5613	2.56609	24.0751	2.21157
57	XLOC_011255	Phvul.005G019300	No functional annotations for this locus	3.44385	1.15736	4.17685	1.37971	3.25823	1.03752	23.0086	4.20132	33.6123	4.64152	33.5888	4.38079
58	XLOC_011282	Phvul.005G025500	No functional annotations for this locus	29.4987	2.5699	26.1246	2.2909	37.4386	3.17973	40.132	3.26977	28.4705	2.45357	23.3855	2.15554
59	XLOC_011434	Phvul.005G055100	FAD/NAD(P)-binding oxidoreductase domain-containing protein	7.5114	0.665832	38.0987	2.76632	22.8469	1.75084	12.8359	1.04971	53.3994	3.95266	32.8235	2.52565
60	XLOC_011435	Phvul.005G055200	Photosystem II 10 kDa polypeptide, chloroplastic	565.134	32.2234	658.885	39.1472	507.192	28.4429	944.743	62.4569	784.517	48.9792	620.554	36.867
61	XLOC_011577	Phvul.005G086000	No functional annotations for this locus	137.933	9.8164	167.241	11.8692	109.4	7.98504	199.438	13.9234	185.502	12.9563	117.176	8.53439
62	XLOC_011593	Phvul.005G088600	Calcium binding protein	20.4322	0.927253	39.7507	2.05967	33.3068	2.07774	34.4439	1.90462	54.5703	2.51295	37.7957	2.23622
63	XLOC_012157	Phvul.005G014100	Limit dextrinase / R-enzyme	0.26224	0.0727034	0.397631	0.0844305	0.39635	0.0849201	1.04115	0.148217	0.987369	0.1512	0.762798	0.123095
64	XLOC_012169	Phvul.005G016700	Ribosomal L18P/L5E family protein	10.6883	0.931324	5.39262	0.538994	16.7034	1.35556	15.1412	1.21235	11.4095	1.01391	24.4817	1.89709
65	XLOC_012231	Phvul.005G027300	No functional annotations for this locus	7.14393	0.330986	64.5084	1.30608	32.7993	0.223175	8.33831	0.483817	57.9719	1.24996	57.417	1.19688
66	XLOC_012526	Phvul.005G083900	No functional annotations for this locus	73.2212	5.2631	147.802	10.7529	81.0894	5.89521	77.6087	5.50114	175.783	12.6012	122.994	8.92872
67	XLOC_013026	Phvul.005G182100	NAD dependent epimerase/dehydratase	19.5531	1.76375	20.0051	1.76744	24.4613	2.01443	25.2969	2.09907	20.2233	1.80026	38.0293	3.0429
68	XLOC_013823	Phvul.006G133600	Ferric-chelate reductase (NADH) / NADH:Fe(3+)-EDTA reductase	3.12288	0.298438	2.62717	0.265448	1.17726	0.149441	2.64975	0.26158	2.92663	0.282627	2.34754	0.253598
69	XLOC_015807	Phvul.007G082700	Peroxidase / lactoperoxidase	2.64639	0.31273	1.91534	0.229289	4.39246	0.462051	2.82582	0.325348	3.7783	0.418487	5.7508	0.576063
70	XLOC_015863	Phvul.007G094200	Chorismate synthase	38.4504	3.07257	48.9512	3.89902	60.0231	4.72968	29.8999	2.37201	33.0475	2.62198	57.0374	4.47683
71	XLOC_016056	Phvul.007G131500	Receptor-like protein kinase-related	8.45934	0.729297	7.07177	0.599503	7.08084	0.605568	4.50868	0.418819	13.0669	1.07956	7.00445	0.669767
72	XLOC_016378	Phvul.007G196800	Respiratory burst oxidase homolog protein B	9.7041	0.72342	9.13309	0.684278	11.5597	0.881296	10.3037	0.786957	9.11149	0.682373	17.0241	1.25389
73	XLOC_016413	Phvul.007G203400	Inositol 3-alpha-galactosyltransferase	1.60962	0.20465	0.961468	0.135034	1.01672	0.146589	1.1635	0.15923	1.40996	0.17977	2.58062	0.300257
74	XLOC_017190	Phvul.007G075700	ATP-binding cassette transporter	4.8677	0.432785	7.99595	0.640238	9.20496	0.726318	6.9527	0.575203	8.21311	0.655203	5.81745	0.506613
75	XLOC_017424	Phvul.007G119500	Proprotein convertase subtilisin/kexin	1.04332	0.12379	1.6687	0.177538	0.579965	0.0832025	0.731928	0.0938171	1.57495	0.166462	2.12259	0.215409
76	XLOC_018122	Phvul.007G261100	Heat shock protein 90 HSP90 co-chaperone AHA-1	4.73176	0.447109	3.87416	0.375509	2.36406	0.262599	3.00542	0.30724	6.66694	0.574253	2.20124	0.24852
77	XLOC_018435	Phvul.008G031800	EF-hand calcium binding domain containing protein	22.6496	1.96827	21.8504	1.88052	20.0137	1.72348	25.732	2.17638	32.7858	2.87232	22.9488	1.9741
78	XLOC_018549	Phvul.008G053400	Aspartyl proteases	22.4004	1.62963	49.2209	3.50117	40.71	2.93519	23.4029	1.669	46.2196	3.27623	28.2572	2.01651
79	XLOC_018689	Phvul.008G078600	Membrane transport protein	37.0995	2.84876	116.884	8.31875	71.6113	5.26295	21.9842	1.81883	93.2183	6.77165	70.0703	5.2157
80	XLOC_018908	Phvul.008G119100	No functional annotations for this locus	25.377	1.94408	30.9591	2.31812	27.134	2.09197	40.1266	2.93144	36.8431	2.68029	34.8164	2.57827
81	XLOC_018972	Phvul.008G130100	Glucosyl/glucuronosyl transferases	10.9275	0.904766	11.467	0.93167	12.5573	1.02165	9.18688	0.779948	12.0187	0.971392	19.183	1.47253
82	XLOC_019147	Phvul.008G166900	1-Phosphatidylinositol-4-phosphate 5-kinase	5.5501	0.43654	5.15911	0.400794	8.07962	0.613285	3.59575	0.295736	5.83369	0.449943	5.0251	0.412803
83	XLOC_019641	Phvul.008G266700	RING finger domain	32.5111	2.45945	38.7817	3.00416	63.2699	4.62899	67.4104	4.94726	55.328	4.06948	78.574	5.72711
84	XLOC_019703	Phvul.008G278900	CCAAT-binding transcription factor-related	9.97699	0.995759	8.11142	0.823353	5.09377	0.559221	9.56482	0.95421	9.06459	0.915132	9.44953	0.941621
85	XLOC_019794	Phvul.008G003900	No exine formation 1	5.29216	0.408178	5.50047	0.42036	8.77651	0.645359	5.60199	0.431038	4.85106	0.372446	5.81365	0.449274
86	XLOC_020322	Phvul.008G115600	No functional annotations for this locus	1.50783	0.238001	1.08036	0.169037	2.41237	0.361609	2.51004	0.349444	1.31098	0.198643	5.93279	0.73999
87	XLOC_020346	Phvul.008G121300	Callose synthase 3	1.24745	0.216807	1.21173	0.211899	0.883702	0.193856	12.4591	1.1407	16.7808	1.40576	8.52933	0.849851
88	XLOC_021471	Phvul.009G029000	Phosphoglycerate mutase	11.388	0.931612	24.0902	1.78343	24.2605	1.80497	8.55112	0.706613	15.9883	1.21541	20.0847	1.49187
89	XLOC_021758	Phvul.009G086200	Steroid binding protein	319.476	24.37	900.371	50.0242	613.567	30.1564	196.644	7.5451	630.782	30.1819	575.015	27.3684
90	XLOC_022014	Phvul.009G134700	Alcohol dehydrogenase related	128.96	9.65792	206.914	16.2201	157.109	12.0242	211.729	17.1617	225.596	18.0422	220.91	17.4871
91	XLOC_022143	Phvul.009G159100	No functional annotations for this locus	15.5418	1.08406	30.5098	2.78257	18.9696	2.02179	28.1325	2.5712	39.2651	3.39684	32.902	2.95003
92	XLOC_022287	Phvul.009G187800	Glutathione S-transferase U9	5.75478	0.583701	14.6494	1.16134	6.31124	0.645224	5.28618	0.555281	13.862	1.11971	10.0499	0.980774
93	XLOC_022497	Phvul.009G230400	DNA-directed RNA polymerase II subunit RPB2	2.21089	0.203337	2.44782	0.219387	2.19306	0.205075	2.21124	0.199521	3.95273	0.321827	5.42014	0.428094
94	XLOC_022504	Phvul.009G231800	Gulonolactone oxidase	14.5157	1.09795	21.4084	1.56482	10.07	0.831413	10.7207	0.835339	27.7094	1.9774	14.9518	1.12136
95	XLOC_022670	Phvul.009G262400	DnaJ domain	0.110924	0.125652	0.28787	0.157213	0.0821548	0.108908	17.4387	1.45146	36.9446	2.8317	17.2796	1.4818
96	XLOC_022783	Phvul.009G023700	Alternative splicing factor SRp20/9G8 (RRM superfamily)	38.0167	3.07035	42.3017	3.1295	88.216	6.47643	21.1079	1.69167	63.9019	4.80861	63.9343	5.11472
97	XLOC_022962	Phvul.009G057500	Glucose-6-phosphate isomerase	16.4338	1.32334	18.6889	1.34857	33.2727	2.38835	9.38487	0.729664	24.599	1.90413	23.7712	1.99688
98	XLOC_022968	Phvul.009G058600	Inosine-5-monophosphate dehydrogenase related	1.12719	0.17136	2.04795	0.273857	2.84575	0.343119	1.38987	0.199804	1.88952	0.254129	0.631026	0.11393
99	XLOC_023061	Phvul.009G077700	Fe2+/Zn2+ regulated transporter	42.8864	3.11024	63.0876	4.63404	44.9475	3.31312	50.3461	3.63534	57.1396	4.11166	30.5218	2.29552
100	XLOC_023282	Phvul.009G121200	Phosphatidylinositol-4-phosphate 5-kinase	6.64889	0.514379	5.84676	0.454992	7.36622	0.571305	6.69378	0.512378	6.16678	0.482001	4.80479	0.391288
101	XLOC_023581	Phvul.009G185800	Peptidyl-prolyl cis-trans isomerase	104.127	7.90421	108.656	7.77027	91.7579	6.62108	124.85	9.04131	171.425	12.6191	86.8435	7.14226
102	XLOC_024306	Phvul.010G055900	P53 and DNA damage-regulated protein	15.5379	1.25963	15.9254	1.2726	13.7122	1.15854	24.6739	1.88182	21.6762	1.66999	18.1607	1.44326
103	XLOC_025149	Phvul.010G053300	Histidine phosphatase superfamily	22.6058	2.16131	15.1655	1.34857	34.2732	2.75768	11.6998	1.03779	25.6282	2.2825	23.103	2.34557
104	XLOC_026239	Phvul.011G096800	Reductases with broad range of substrate specificities	35.9168	3.40914	43.1157	4.06302	18.1061	1.48018	29.9503	2.93886	58.1038	3.84025	37.0504	3.56263
105	XLOC_026328	Phvul.011G110900	Wound-induced protein	57.2466	4.67838	108.509	8.80719	164.619	13.2698	107.21	8.78496	141.343	11.2182	212.903	17.6551
106	XLOC_026899	Phvul.011G213800	Oxidoreductase, 2-oxoglutarate Fe(II) oxygenase family protein	21.6647	1.65838	33.2734	2.42568	33.9379	2.49176	55.9234	4.07748	90.2292	6.64553	101.327	7.51681
107	XLOC_027139	Phvul.011G045000	Alternative splicing factor SRp20/9G8 (RRM superfamily)	471.698	44.2002	356.35	27.2192	456.43	36.5985	227.85	16.6502	589.792	51.7903	363.175	31.7514
108	XLOC_027826	Phvul.011G190300	Subtilisin-like serine endopeptidase family protein	1.8257	0.195422	3.65431	0.332724	2.63986	0.25785	2.28582	0.235726	3.90841	0.349461	4.80557	0.417037
109	XLOC_027905	Phvul.011G210800	Chromatin remodeling protein-related	6.54429	0.521705	10.0141	0.75298	6.75976	0.540322	8.49886	0.65005	11.8682	0.879853	10.5328	0.822695
110	XLOC_027918	Phvul.011G212800	Brassinosteroid metabolic pathway protein BEN1	6.45145	0.598193	22.2489	1.63324	29.4843	2.18796	14.0138	1.11616	38.7249	2.75315	42.4592	3.08386
111	XLOC_027926	Phvul.011G215100	Predicted quinone oxidoreductase	38.1263	3.26298	60.331	5.18385	45.2855	3.95889	50.7736	4.35406	69.0141	5.98204	67.3855	5.81533
112	XLOC_027930	Phvul.011G215700	No functional annotations for this locus	1.18687	0.244753	0.541711	0.10432	0.2656	0.0914419	1.49558	0.275607	1.93796	0.279492	1.03846	0.215837
113	XLOC_028101	Phvul.L010300	Membrane transport protein	18.4142	1.62972	52.6434	3.94593	29.1402	2.3607	9.90743	1.00602	41.4145	3.13542	30.1228	2.44211
114	XLOC_009043	Phvul.003G263500,Phvul.003G263600	No functional annotations for this locus	10.9198	0.947663	10.3251	0.856182	9.46921	0.840533	18.5294	1.58725	10.507	0.907854	8.53731	0.737273
115	XLOC_009495	Phvul.004G048800,Phvul.004G048900	PMR5 N terminal Domain (PMR5N)	8.04886	0.685009	7.02986	0.597884	10.3775	0.874599	9.1007	0.735862	9.0061	0.736468	16.9154	1.26497
116	XLOC_024299	Phvul.010G055500	Leucine-rich repeat-containing protein	1.94023	0.271629	1.6666	0.232176	4.21659	0.407052	4.59484	0.426416	3.10627	0.318643	4.9094	0.45199
117	XLOC_007069	N/A	N/A	2.38902	0.33646	4.32246	0.833552	3.05733	0.416668	5.19528	0.599495	7.45573	0.800632	6.00894	0.604145
118	XLOC_007201	N/A	N/A	0.591537	0.110639	0.623564	0.119741	1.5531	0.224159	0.989321	0.158456	1.1872	0.182477	3.50528	0.399313
119	XLOC_007295	N/A	N/A	0.413526	0.119145	0.621471	0.134799	0.246855	0.109723	3.48976	0.431243	2.80691	0.361802	1.88407	0.276701
120	XLOC_007963	N/A	N/A	75.8033	5.20617	75.7678	5.1937	117.975	8.40593	124.566	8.7304	89.3205	6.14459	122.595	8.66314
121	XLOC_007964	N/A	N/A	87.1154	5.86172	88.2291	5.92387	104.228	7.18888	141.809	9.72287	114.885	7.99572	119.702	8.3378
122	XLOC_011311	N/A	N/A	1.19781	0.142155	0.977391	0.121904	0.881611	0.118997	4.76741	0.409102	3.46968	0.31312	2.93778	0.273514
123	XLOC_013098	N/A	N/A	0.11178	0.0261632	0.136344	0.0357668	0.145707	0.033064	1.04717	0.140117	1.43602	0.178118	0.725398	0.107795
124	XLOC_013194	N/A	N/A	2.47929	0.404047	1.84291	0.338347	1.32294	0.409056	7.84489	0.949802	4.3283	0.608758	4.43535	0.669464
125	XLOC_014391	N/A	N/A	0.697978	0.123903	0.918526	0.14963	1.75962	0.264784	6.38855	0.619901	5.19963	0.536595	6.60988	0.630882
126	XLOC_025339	N/A	N/A	2.59821	0.460772	4.43267	0.648393	1.91945	0.362449	6.18664	0.799893	6.19939	0.808117	5.87418	0.807523
127	XLOC_027555	N/A	N/A	0.504952	0.152515	0.627962	0.129057	0.958793	0.142094	2.93274	0.329196	3.05055	0.392766	4.16225	0.407387

## Sheet: Cluster 9
	Gene_ID	Gene Accession	Gene Annotation	Darkening RIL (Early)		Darkening RIL (Intermediate)		Darkening RIL (Mature)		Non-darkening RIL (Early)		Non-darkening RIL (Intermediate)		Non-darkening RIL (Mature)
				Mean FPKM	SE	Mean FPKM	SE	Mean FPKM	SE	Mean FPKM	SE	Mean FPKM	SE	Mean FPKM	SE
1	XLOC_000410	Phvul.001G082000	Methionine gamma-lyase, Cys/Met metabolism PLP-dependent enzyme	42.8048	3.56849	1.90805	0.215528	2.75958	0.298144	51.2647	4.19168	1.9561	0.216255	1.40776	0.170191
2	XLOC_001562	Phvul.001G038400	Leucine-rich repeat receptor-like protein kinase	8.26257	0.634863	2.32228	0.212032	0.0807601	0.0270246	5.2908	0.428296	1.97988	0.18526	0.128502	0.0261395
3	XLOC_002094	Phvul.001G145800	Dirigent-like protein	3.33027	0.417935	0.107796	0.0427733	0.0589642	0.0445546	0.876808	0.140975	0.0159279	0.0323475	0.036957	0.0139618
4	XLOC_003324	Phvul.002G097000	Cytochrome 89A2 P450 (oxidoreductase activity)	2.88901	0.299356	0.333991	0.0495984	0.257528	0.0438593	1.59969	0.177887	0.355868	0.0571891	0.209898	0.0367498
5	XLOC_003611	Phvul.002G158700	PLAC8 family (unknown function)	4.78029	0.582633	0	0	0	0	2.39554	0.316931	0.133666	0.0611039	0.0228324	0.0490663
6	XLOC_003669	Phvul.002G170200	Regulation of transcription, DNA-dependent, no apical meristem (NAM) protein	165.294	15.611	7.51922	0.763569	20.531	1.88785	179.872	15.137	6.77395	0.682339	10.2339	0.997517
7	XLOC_003984	Phvul.002G235700	Kelch motif (unknown function)	6.86433	0.714739	0.59993	0.0925091	0.907571	0.131627	3.36387	0.386926	0.447782	0.0773872	0.927711	0.135654
8	XLOC_004120	Phvul.002G261900	Domain of unknown function (DUF966)	2.32631	0.2666	0.250523	0.0459343	0	0	0.97974	0.127121	0.19362	0.0387099	0.021727	0.00949513
9	XLOC_005437	Phvul.002G189000	Inositol oxygenase / myo-inositol oxygenase	374.87	35.5264	9.3502	2.69397	12.3788	3.31821	609.32	50.3455	17.9377	3.34546	27.4206	5.55674
10	XLOC_005467	Phvul.002G196100	Carbohydrate-binding X8 domain-containing protein-related	12.4677	0.425651	0.454735	0.108039	0.0476865	0.0297449	40.5119	1.51075	0.581085	0.115076	0.0386235	0.0541166
11	XLOC_005490	Phvul.002G200700	D-Lactate dehydrogenase, berberine and berberine like, FAD binding domain	22.546	1.917	1.25715	0.154513	0.0472151	0.0249836	20.1093	1.65509	0.499234	0.0798421	0.0107196	0.0200736
12	XLOC_005491	Phvul.002G200800	D-Lactate dehydrogenase, berberine and berberine like, FAD binding domain	33.2886	2.81623	4.047	0.407165	0.0130532	0.0116773	32.7852	2.79937	1.81501	0.209708	0.0317348	0.0294524
13	XLOC_006244	Phvul.003G005700	Endo-1,4-beta-glucanase (cell wall)	41.5225	2.947	0.776315	0.121173	0.051864	0.020373	26.2952	1.92009	0.591568	0.0968115	0.0690338	0.0260178
14	XLOC_007340	Phvul.003G220400	Glycosyl transferase family 8	32.9875	2.52109	5.84033	0.503273	1.26078	0.145865	30.5768	2.4193	3.32067	0.312958	1.41311	0.161869
15	XLOC_007635	Phvul.003G271800	Hydroxymethylglutaryl-CoA reductase (NADPH)	9.14229	0.763895	0.89731	0.106103	1.75253	0.180543	5.97831	0.479625	0.937817	0.109016	1.68002	0.177131
16	XLOC_007850	Phvul.003G015300	No functional annotations for this locus	1032.93	92.5371	26.9736	1.68887	0.783462	0.138968	1013.34	89.1461	12.2645	0.071678	0.896569	0.142831
17	XLOC_007978	Phvul.003G041200	Cytochrome P450, predicted: beta-carotene 15,15'-monooxygenase	22.0341	1.81698	3.20809	0.321344	0.0109554	0.0100379	14.0858	1.19416	2.46485	0.25869	0.0176312	0.00811076
18	XLOC_008894	Phvul.003G224800	Expansin-like B1	17.317	1.36237	2.33253	0.328515	0	0	35.1995	2.54239	2.00036	0.269651	0	0
19	XLOC_008896	Phvul.003G225100	Glutamate dehydrogenase (NAD(P)(+))	56.6564	5.00081	9.85986	0.903247	0.442313	0.0679437	51.9123	4.42219	6.44932	0.575445	0.389063	0.058862
20	XLOC_009413	Phvul.004G031400	No functional annotations for this locus	12.7394	1.17621	0.139915	0.0636145	3.96639	0.472564	12.3906	1.09229	0.450735	0.147608	1.57729	0.288265
21	XLOC_009462	Phvul.004G042800	Pollen proteins Ole e I like (unknown)	11.005	1.02081	0.21231	0.0441327	0.0322668	0.000269103	3.72651	0.419312	0.110839	0.0255059	0.0134567	0.0248666
22	XLOC_010107	Phvul.004G174600	No functional annotations for this locus	15.2144	1.58304	0.927286	0.144818	1.77292	0.238209	25.8822	2.50354	0.819193	0.126023	2.18057	0.283032
23	XLOC_010420	Phvul.004G057100	Galactosyltransferase, protein glycosylation	680.458	19.8559	22.5668	0.0982361	1.4485	0.29231	605.449	17.9588	11.2442	0.279033	0.700278	0.153073
24	XLOC_011350	Phvul.005G039100	Glycosyl hydrolase, beta-glucosidase, lactase phlorizin hydrolase	5.56492	0.579732	0.0322014	0.0168035	0.0130796	0.0136152	2.70289	0.282778	0.046121	0.0128306	0.0262477	0.0121128
25	XLOC_012961	Phvul.005G166700	Cotton fibre expressed protein	42.6657	3.53364	3.48715	0.457692	11.155	1.24067	41.0146	3.64421	2.20162	0.3	4.8827	0.597182
26	XLOC_012990	Phvul.005G173600	Pleiotropic drug resistance proteins (PDR1-15), ABC superfamily	3.69943	0.313562	0.22449	0.0322109	0.373984	0.0490144	2.35596	0.201637	0.143684	0.0241321	0.206359	0.0318025
27	XLOC_014305	Phvul.006G011100	Late embryogenesis abundant protein (prevent protein aggregation due to stress)	16.9927	1.40671	1.33941	0.201839	0.051527	0.0408755	8.29188	0.758326	0.799399	0.136977	0.0370912	0.0102782
28	XLOC_014591	Phvul.006G069300	Asparagine synthase (glutamine-hydrolyzing)	920.722	116.841	20.73	1.66112	29.4201	2.34046	943.567	100.642	25.1701	2.07962	19.9465	1.56563
29	XLOC_015536	Phvul.007G027700	Zinc finger protein jagged-related	8.6771	0.789382	0.294921	0.0728544	0.0242364	0.0246435	14.5072	1.21541	0.23149	0.0719425	0.0426278	0.0374297
30	XLOC_016775	Phvul.007G273000	Ethylene-responsive transcription factor 1B	3.21977	0.410528	0.08488	0.0467735	0.0455384	0.0153647	10.6926	1.04734	0.150515	0.0420816	0.100869	0.0421578
31	XLOC_017134	Phvul.007G064800	Gibberellic acid-44 dioxygenase (biosynthesis of secondary metabolites)	43.554	3.57279	1.13063	0.13639	0.326832	0.0525649	28.9472	2.40504	0.577982	0.0829032	0.243044	0.0473699
32	XLOC_017822	Phvul.007G198800	Predicted: 9-cis-epoxycarotenoid dioxygenase (induced by drought stress, ABA biosynthesis)	11.7739	0.899541	0.288096	0.0535816	0.00998296	0.00501493	6.34872	0.525325	0.202181	0.0447496	0.0115422	0.00457501
33	XLOC_018601	Phvul.008G063700	Plant self-incompatibility protein S1	17.8535	0.67651	0	0	0	0	53.6481	3.34906	0.462086	0.111462	0	0
34	XLOC_019301	Phvul.008G200900	Domain of unknown function (DUF296)	18.5327	1.18729	0.421875	0.0692826	0.0255356	0.0199238	9.19613	0.92098	0.302863	0.0626953	0	0
35	XLOC_019328	Phvul.008G204900	No functional annotations for this locus	4.27426	0.472405	0.0182956	0.00891865	0	0	7.46412	0.689988	0.0697104	0.0342945	0	0
36	XLOC_019384	Phvul.008G216600	Glycine rich protein family (GRP)	50.6177	2.6354	2.03715	0.307898	2.61887	0.419962	72.0764	1.6673	4.94646	0.438688	2.55646	0.419312
37	XLOC_020180	Phvul.008G086800	Peroxidase / lactoperoxidase	14.2852	1.28957	0.312437	0.0533431	0.0333232	0.0108855	30.086	2.40819	0.604166	0.102411	0.0145631	0.0265538
38	XLOC_021840	Phvul.009G103900	Protein of unknown function, DUF599	6.81467	0.715704	1.60508	0.240827	0	0	3.44021	0.427456	0.331983	0.0906691	0	0
39	XLOC_021882	Phvul.009G111800	Histidine-containing phosphotransfer protein 4	83.147	7.75006	8.34461	1.46191	0	0	147.58	12.1832	11.1937	1.68915	0.17867	0.042827
40	XLOC_021979	Phvul.009G129500	1-Aminocyclopropane-1-carboxylate oxidase 5	11.1528	1.08071	1.52497	0.192171	0.19775	0.0356652	17.982	1.59672	1.44233	0.182298	0.253202	0.0449531
41	XLOC_022556	Phvul.009G241900	VQ motif (interact with WRKY proteins)	4.65159	0.612404	0.905265	0.138277	0.100233	0.0424231	1.50332	0.222519	0.131618	0.0333631	0.183578	0.0469065
42	XLOC_022664	Phvul.009G261700	Pectinesterase	4.03294	0.377547	0.400811	0.0562847	0.00853196	0.0159644	2.37223	0.242707	0.456747	0.0647071	0	0
43	XLOC_022857	Phvul.009G038800	Copper chaperone	16.2253	1.45873	0.7163	0.122704	1.91527	0.235253	9.44314	0.814514	0.768822	0.128953	1.92347	0.242862
44	XLOC_023044	Phvul.009G075100	Branched-chain-amino-acid aminotransferase 1, mitochondrial	100.731	8.36321	4.01988	0.415837	1.5436	0.198822	107.626	7.74573	3.82463	0.385635	3.89103	0.387388
45	XLOC_023191	Phvul.009G102000	Peroxisomal sarcosine oxidase (amino acid catabolism)	14.7125	1.47516	0.0685468	0.0236726	0.0204848	0.00857333	4.84028	0.457042	0.135276	0.0261398	0.148252	0.0296374
46	XLOC_023800	Phvul.009G228200	MYB-like DNA-binding protein	1.42977	0.228475	0.0493973	0.0178008	0	0	5.67389	0.654424	0.0555438	0.0160264	0	0
47	XLOC_023824	Phvul.009G233200	Xyloglucan:xyloglucosyl transferase	297.783	30.9341	5.47386	0.590742	22.0431	1.92919	254.979	23.1754	10.4133	1.06195	28.4219	2.32715
48	XLOC_024046	Phvul.010G005800	GDSL-like lipase/acylhydrolase	4.0484	0.435412	0.156722	0.0386929	0	0	1.85117	0.221024	0.0786354	0.0239302	0.0132928	0.0241409
49	XLOC_024663	Phvul.010G122500	RING-H2 finger protein ATL3	24.6756	1.01585	0.259918	0.0596573	4.73499	0.461052	17.218	1.03288	0.269971	0.0759966	1.89743	0.318117
50	XLOC_025002	Phvul.010G021900	No functional annotations for this locus	2018.17	171.938	77.3022	6.29886	2.41725	0.516948	2389.37	196.01	34.9421	3.30239	2.89186	0.632317
51	XLOC_025331	Phvul.010G087500	Iron/ascorbate family oxidoreductases, predicted gibberellic acid 20-oxidase	167.479	13.4933	8.65539	0.835775	0.48808	0.0897811	167.193	13.2892	4.87977	0.544277	0.557234	0.116559
52	XLOC_025469	Phvul.010G117200	Transcription factor HEX, contains HOX and HALZ domains	111.997	10.2979	2.40854	0.304171	27.1121	2.44874	122.424	9.03957	2.79012	0.362469	16.9193	1.44947
53	XLOC_025481	Phvul.010G118800	Subtilisin-like protease (plant)	20.0293	1.58768	4.8305	0.421428	0.29182	0.0442666	15.4019	1.20262	2.72563	0.263589	0.379148	0.0581683
54	XLOC_025887	Phvul.011G025600	No functional annotations for this locus	23.6918	1.92624	4.05949	0.401821	5.66123	0.536944	12.969	1.09304	1.94463	0.224234	5.24071	0.481118
55	XLOC_026013	Phvul.011G048700	Non-symbiotic hemoglobin (stress related)	642.192	44.3341	132.736	7.08293	1.38656	0.215715	634.025	42.2817	75.8329	4.16212	2.35445	0.328299
56	XLOC_026447	Phvul.011G132600	No functional annotations for this locus	9.86673	1.00227	5.80358	0.709099	2.46065	0.390032	5.12678	0.597722	2.77097	0.388262	0.981093	0.212109
57	XLOC_026575	Phvul.011G153400	GH3 auxin-responsive promoter	73.7834	6.51188	0.93167	0.108452	0.365356	0.0554822	46.9608	3.68205	0.84788	0.10489	0.334345	0.0533342
58	XLOC_026641	Phvul.011G164800	SBP domain, DNA binding	209.135	11.8057	30.1875	2.65777	0.223179	0.0443982	143.764	8.04133	34.3847	2.94249	0.253123	0.0493574
59	XLOC_026871	Phvul.011G208800	Aspartyl proteases	201.405	15.7316	5.32841	0.502878	0.355723	0.0715634	111.665	8.2027	2.6524	0.299004	0.297999	0.0668066
60	XLOC_027205	Phvul.011G060300	Glucosyltransferase-like protein-related	0.74071	0.0992985	0.0295035	0.0287594	0	0	1.67913	0.19371	0.00888369	0.0198014	0.0100988	0.0194506
61	XLOC_027589	Phvul.011G138300	Dynein light chain type 1 family protein	14.778	0.677434	1.14037	0.208138	0.256522	0.0549083	28.6391	0.458878	2.21264	0.349958	0.237845	0.0602999
62	XLOC_027756	Phvul.011G174700	Auxin responsive protein (auxin_inducible)	16.1919	1.46858	0.981054	0.141129	0.547812	0.0843382	31.6713	2.46592	1.08063	0.152799	0.46574	0.0777206
63	XLOC_027799	Phvul.011G182200	Dehydration-responsive protein RD22	9.9286	0.934961	0.133084	0.0602462	0.0208078	0.0263298	20.5039	1.70021	0.0946364	0.0377592	0.0240913	0.0254674
64	XLOC_027896	Phvul.011G208100	Aspartyl proteases	6.36385	0.609621	1.42133	0.182552	0.0137957	0.0242487	2.94191	0.336457	0.754632	0.11152	0.0932502	0.0295435
65	XLOC_028127	Phvul.L004600	Plant self-incompatibility protein S1	12.2574	1.46506	0.0786407	0.0266566	0.0541832	0.0232481	22.2707	2.29046	0.208333	0.0700603	0.0941372	0.0783741
66	XLOC_003813	Phvul.002G200000,Phvul.002G200200	D-Lactate dehydrogenase, berberine and berberine like, FAD binding domain	63.0982	5.1474	4.04514	0.446214	0.0969915	0.0320491	60.5499	5.0463	1.89984	0.254499	0.0893252	0.0413105
67	XLOC_005594	Phvul.002G221800,Phvul.002G221900,Phvul.002G222000	D-Lactate dehydrogenase, berberine and berberine like, FAD binding domain	190.535	16.4363	4.58113	0.451107	0.348765	0.0822259	132.268	11.217	2.20724	0.240466	0.195651	0.0655125
68	XLOC_008135	Phvul.003G069900,Phvul.003G070000	H+/oligopeptide symporter	5.99127	0.518573	0.373949	0.0856811	0.0118045	0.0373328	3.12167	0.304437	0.247501	0.08452	0.0229919	0.0391017
69	XLOC_012662	Phvul.005G108400,Phvul.005G108500	Wound-induced protein	10.1811	1.53754	1.6125	0.681972	41.7115	7.61127	19.3153	1.76733	2.48568	0.496388	71.0407	10.6681
70	XLOC_026870	Phvul.011G208600,Phvul.011G208700	Aspartyl proteases	65.1568	4.72333	5.95545	0.590777	0.363987	0.0681184	28.7415	2.13461	2.71489	0.310819	0.514948	0.0954132
71	XLOC_007869	N/A	N/A	395.386	3.15176	21.4069	0.980485	0.264716	0.0727525	382.295	3.22277	9.24202	0.762963	0.264949	0.0726852
72	XLOC_009245	N/A	N/A	4.42538	0.580615	0.172052	0.0459709	0.530107	0.092898	1.97453	0.290745	0.120028	0.0336639	0.386644	0.0796619
73	XLOC_011321	N/A	N/A	5.05671	0.805297	0	0	0	0	11.1342	1.176	0	0	0	0
74	XLOC_018617	N/A	N/A	2.42837	0.361765	0.0419848	0.0603421	0	0	6.15372	0.687281	0.233226	0.0534433	0	0
75	XLOC_027059	N/A	N/A	79.7641	4.16232	0.685702	0.13576	0.0707249	0.0147103	40.5416	2.48792	0.332433	0.0621059	0.0866604	0.0628006

## Sheet: Cluster 10
	Gene_ID	Gene Accession	Gene Annotation	Darkening RIL (Early)		Darkening RIL (Intermediate)		Darkening RIL (Mature)		Non-darkening RIL (Early)		Non-darkening RIL (Intermediate)		Non-darkening RIL (Mature)
				Mean FPKM	SE	Mean FPKM	SE	Mean FPKM	SE	Mean FPKM	SE	Mean FPKM	SE	Mean FPKM	SE
1	XLOC_000128	Phvul.001G026400	No functional annotations for this locus	48.4547	3.60333	29.4555	2.20037	0.506908	0.121361	55.2221	3.9246	56.4854	4.04532	0.404675	0.103954
2	XLOC_000308	Phvul.001G064000	Alcohol dehydrogenase related	460.637	45.7902	599.98	59.5476	162.456	14.518	613.097	60.7306	650.429	66.3794	294.684	25.471
3	XLOC_000568	Phvul.001G111000	Adenylyl-sulfate kinase 3	145.101	10.4301	180.095	13.2008	49.9543	3.60018	151.623	11.0158	194.332	14.1148	84.8271	6.06475
4	XLOC_000950	Phvul.001G185800	Glucomannan 4-beta-mannosyltransferase / glucomannan-synthase	3.78864	0.329012	2.77416	0.245541	0.0663168	0.0175708	3.36112	0.291799	4.47492	0.369545	0.247541	0.0386854
5	XLOC_001131	Phvul.001G221700	Hydrophobic protein RCI2B	302.677	4.63352	570.137	11.8605	13.6288	0.801016	408.635	7.37305	697.591	16.3667	52.7037	2.42825
6	XLOC_001168	Phvul.001G229600	Condensin complex subunit 3-related	12.1405	0.910597	6.70798	0.526437	0.330489	0.0617973	13.1272	0.983487	12.486	0.931901	0.551211	0.0848503
7	XLOC_001169	Phvul.001G229700	Diphosphoinositol polyphosphate phosphohydrolase	6.40897	0.660177	2.55735	0.304163	2.37592	0.292717	10.5143	0.942957	8.92065	0.828599	1.72366	0.225727
8	XLOC_001199	Phvul.001G235800	Tropinone reductase	21.7221	1.66739	14.8742	1.19537	2.18736	0.280942	32.6152	2.40518	20.0918	1.51554	3.23207	0.364542
9	XLOC_001325	Phvul.001G262400	Non-specific lipid transfer protein GPI-anchored 1	93.3956	4.74276	97.1002	4.91348	5.74093	0.723365	103.554	5.20308	154.177	7.90941	7.1874	0.761975
10	XLOC_001877	Phvul.001G103300	MATE efflux family protein	24.1259	1.74917	25.2439	1.8	10.2947	0.78944	26.5036	1.88407	30.4166	2.16876	16.2068	1.19448
11	XLOC_002664	Phvul.001G258300	Protease M3 thimet oligopeptidase-related	22.4314	1.84969	23.3142	1.91019	6.50608	0.676141	41.3351	3.08845	39.1314	2.91524	17.0423	1.46075
12	XLOC_002933	Phvul.002G022300	Polyneuridine-aldehyde esterase	6.10402	0.59502	8.77742	0.95167	2.8951	0.367882	56.7996	4.95517	41.0652	3.70486	11.0759	1.17834
13	XLOC_003975	Phvul.002G234300	No functional annotations for this locus	1.51175	0.222314	1.84695	0.265702	0.563727	0.103556	3.84869	0.486721	3.5669	0.44193	0.291191	0.056093
14	XLOC_004392	Phvul.002G316200	Kinesin motor domain, microtubule-based movement	0.711472	0.0916422	0.837682	0.0976871	0.164919	0.03825	0.262221	0.0490606	0.888723	0.104872	0.261114	0.0478404
15	XLOC_004712	Phvul.002G048400	Pectinesterase-related protein-related	6.99004	0.626263	6.96261	0.620481	0.538314	0.0775032	5.06935	0.468315	11.2894	0.953812	0.473262	0.0688819
16	XLOC_004733	Phvul.002G052600	Receptor protein-tyrosine kinase	140.453	4.43116	102.887	3.08565	17.2681	1.11007	166.179	5.04373	97.5268	2.89922	27.9342	1.11354
17	XLOC_004754	Phvul.002G057500	Aquaporin TIP2-3-related	4.47	0.500254	2.00537	0.252048	0.0178516	0.0299571	5.61584	0.5791	4.89025	0.531084	0.0170541	0.0301873
18	XLOC_005186	Phvul.002G140800	Photosystem I subunit X	16.6304	1.20453	14.736	1.11538	4.63909	0.568808	18.6119	1.34191	18.6279	1.3495	2.03743	0.280229
19	XLOC_005740	Phvul.002G250700	Plastocyanin-like domain, electron carrier activity	50.4205	3.71121	34.0162	2.59103	18.4767	1.55928	56.3342	4.07511	52.439	3.79755	11.2968	1.05713
20	XLOC_006017	Phvul.002G304500	Serine/threonine protein kinase	10.0922	0.769261	12.2225	0.898703	1.98888	0.205225	12.4198	0.891977	12.8089	0.942005	3.44259	0.305343
21	XLOC_006316	Phvul.003G021400	Plant invertase/pectin methylesterase inhibitor domain-containing protein	26.6211	1.90982	26.9732	2.05531	1.08089	0.198969	41.5844	2.58078	45.2634	3.25906	2.01179	0.29776
22	XLOC_006331	Phvul.003G024900	8-Oxo-dGTP diphosphatase / 8-oxo-dGTPase	24.2375	1.95514	36.852	2.80526	2.62467	0.389229	23.1254	1.85736	33.4106	2.56644	8.63085	0.866184
23	XLOC_006358	Phvul.003G029700	Protein kinase domain (Pkinase) // Leucine rich repeat N-terminal domain	5.96667	0.51732	6.16316	0.529338	0.653631	0.0862697	9.43951	0.775003	10.5256	0.85673	2.14343	0.223299
24	XLOC_006505	Phvul.003G060300	Alcohol dehydrogenase related	20.9944	1.83849	25.9083	2.23054	0.89887	0.122159	14.95	1.36454	27.0389	2.32132	2.63802	0.294636
25	XLOC_007124	Phvul.003G180100	Rhodanese-like domain	15.4092	1.30039	13.2471	1.10438	3.40361	0.348237	17.2077	1.41563	16.9009	1.42683	7.44459	0.667221
26	XLOC_007128	Phvul.003G180600	Mis12 protein	28.5327	2.17768	36.245	2.61329	8.13655	0.758595	42.7066	3.08825	51.4685	3.66069	15.2349	1.24393
27	XLOC_007223	Phvul.003G197400	Extensin, proline-rich protein	269.407	8.27487	809.955	30.6319	24.9124	1.04841	615.61	20.9601	711.472	26.0102	27.9762	1.8229
28	XLOC_007269	Phvul.003G206400	Cytochrome P450 CYP2 subfamily	0.697006	0.119813	0.490615	0.122987	0.0551186	0.0264208	1.35214	0.206368	2.10193	0.272844	0.0117775	0.0102329
29	XLOC_007402	Phvul.003G231100	Transcription factor BHLH18-related	2.98886	0.331382	7.23704	0.647207	0.634024	0.0937727	5.40938	0.518397	9.17356	0.799959	0.774634	0.108541
30	XLOC_007510	Phvul.003G249800	Oxygen-evolving enhancer protein 1-1, chloroplastic-related	297.627	23.4133	186.535	13.8833	17.8049	1.34225	358.7	28.961	222.326	16.9957	29.1992	2.1362
31	XLOC_007879	Phvul.003G021600	HpcH/HpaI aldolase/citrate lyase family, carbon-carbon lyase activity	6.41473	0.610499	10.5815	0.895124	1.37667	0.202895	10.6241	0.902283	18.1131	1.41055	1.86307	0.247406
32	XLOC_007944	Phvul.003G034400	No functional annotations for this locus	1.02589	0.13771	0.867955	0.126713	0.569668	0.0902078	2.41071	0.275558	1.49877	0.189836	0.856341	0.120634
33	XLOC_008191	Phvul.003G081700	Subtilisin-like serine protease	9.08008	0.700967	9.55667	0.704405	2.99426	0.291028	7.57215	0.583817	6.75941	0.525804	5.0045	0.416847
34	XLOC_008235	Phvul.003G091600	Protein trichome birefringence-like 10-related	2.74833	0.276542	3.22808	0.304073	0.174778	0.0495479	3.47338	0.325634	5.272	0.443616	0.173343	0.0484224
35	XLOC_008325	Phvul.003G109100	Pathogenesis-related protein Bet v I family	34.0438	2.94786	29.2153	2.57345	8.78982	0.930625	60.2483	5.52692	36.862	3.09385	9.03328	0.928876
36	XLOC_008331	Phvul.003G110400	GATA transcription factor 15-related	32.5145	2.91331	25.2483	2.3359	4.69375	0.567235	45.079	3.76242	38.7345	3.32222	8.90686	0.937167
37	XLOC_008807	Phvul.003G207400	Pectate lyase 22-related	41.3099	3.51653	50.5213	4.2538	10.0582	0.887763	43.1614	3.61392	52.3949	4.40013	15.7201	1.37011
38	XLOC_009460	Phvul.004G042600	Pollen proteins Ole e I like (unknown function)	15.7879	1.40894	16.1543	1.48206	5.19883	0.529805	10.1654	0.894085	19.0304	1.68052	4.77706	0.4816
39	XLOC_009485	Phvul.004G046500	No functional annotations for this locus	2.08308	0.331797	4.05665	0.508706	0.814572	0.175485	5.41725	0.641858	8.85819	0.900929	2.20705	0.328079
40	XLOC_009512	Phvul.004G053600	MYB transcription factor	41.1843	3.34341	23.1899	1.88464	6.55319	0.678912	44.2124	3.59461	29.7443	2.35894	11.7229	1.02607
41	XLOC_009702	Phvul.004G093000	Chlorophyll a-b binding protein 1, chloroplastic-related	2.47512	0.30907	4.29541	0.488727	0.154785	0.0349288	3.06275	0.378268	7.43826	0.775624	0.126401	0.0317494
42	XLOC_009836	Phvul.004G119400	No functional annotations for this locus	4.68959	0.564025	3.68741	0.428781	0.480412	0.0809116	6.29589	0.700551	7.39981	0.616111	0.828238	0.141538
43	XLOC_010651	Phvul.004G098300	Extensin-like region (Extensin_2)	6.49987	0.568381	13.6943	1.10594	0.60354	0.0834439	12.3969	1.02797	12.0817	0.999567	0.37062	0.0564123
44	XLOC_010697	Phvul.004G104200	Glucosyl/glucuronosyl transferases	4.08287	0.435608	1.77567	0.221974	0.0702209	0.0250726	4.26448	0.455731	3.40029	0.369657	0.137633	0.0328183
45	XLOC_010825	Phvul.004G128200	Chlorophyll a-b binding protein CP26, chloroplastic	186.79	13.7773	204.425	15.2366	29.9002	2.19624	217.717	16.365	249.895	19.1371	45.9819	3.31855
46	XLOC_011180	Phvul.005G002400	Cytochrome P450 CYP2 subfamily	18.0985	1.29967	17.2981	1.27534	0.780129	0.115629	22.1358	1.59816	25.5562	1.82163	1.02225	0.134378
47	XLOC_011256	Phvul.005G019500	No functional annotations for this locus	84.8225	2.17012	67.3294	2.00219	10.7713	0.427297	86.5784	2.2745	89.1399	2.32101	20.9691	0.889148
48	XLOC_012003	Phvul.005G172900	Auxin-responsive protein IAA19-related	52.4257	3.66869	53.004	3.76487	0.507014	0.0838746	84.3275	6.0043	58.5265	4.14413	1.31194	0.191386
49	XLOC_012174	Phvul.005G017700	No functional annotations for this locus	0	0	0	0	0	0	7.12491	0.570165	20.6328	2.53693	2.36363	0.0381196
50	XLOC_012182	Phvul.005G019100	Predicted alpha-helical protein, involved in replication/repair	9.47329	0.903845	9.67802	0.921041	3.67765	0.471981	18.0743	1.51673	17.1569	1.41555	7.85783	0.785852
51	XLOC_012310	Phvul.005G042900	No functional annotations for this locus	15.6489	1.32918	17.8777	1.47473	1.94318	0.267856	16.4816	1.3719	22.1004	1.80413	4.5546	0.516116
52	XLOC_012657	Phvul.005G107900	Vesicle-associated protein 4-1	37.0987	2.69498	48.7518	3.53979	2.81713	0.311937	39.1334	2.87751	48.029	3.49837	4.99117	0.49929
53	XLOC_013145	Phvul.006G003300	Zinc transporter 3-related	4.86109	0.515715	7.24095	0.698398	0.577953	0.0883943	8.58913	0.819684	5.96301	0.585196	0.480602	0.0786848
54	XLOC_013374	Phvul.006G042800	No functional annotations for this locus	57.7824	4.39768	59.545	4.56851	34.9904	2.95883	89.3236	6.82786	79.6288	5.94821	58.3303	4.91504
55	XLOC_013713	Phvul.006G112800	Ribonuclease T2	1100.18	90.1821	1220.07	73.1301	12.609	1.0532	1031.95	62.1575	1072.14	61.8804	22.4154	1.22528
56	XLOC_014026	Phvul.006G175200	Cysteamine dioxygenase / persulfurase	49.7706	3.76265	38.8125	2.89749	24.3335	1.86926	75.0891	5.70783	41.6716	3.17958	24.5119	1.89019
57	XLOC_014219	Phvul.006G214500	No functional annotations for this locus	40.6252	2.49892	54.5059	3.12866	5.18858	0.504419	44.6127	2.68263	66.3946	3.70113	9.31014	0.579186
58	XLOC_014314	Phvul.006G012300	Zinc finger FYVE domain containing protein	8.29415	0.82424	5.93306	0.577956	0.0325868	0.000258335	9.18846	0.894702	14.2217	1.31679	0.0543611	0.0326341
59	XLOC_014320	Phvul.006G013500	Thymidine kinase	36.1118	2.79201	31.3336	2.35368	0.930337	0.178183	56.7861	4.25039	54.8064	4.19038	1.52885	0.241936
60	XLOC_014341	Phvul.006G017400	UDP-glycosyltransferase 85A1-related	0.44005	0.0669928	0.585705	0.0788412	0.0768731	0.0209252	0.901824	0.111546	2.46658	0.247302	0.369474	0.055029
61	XLOC_014363	Phvul.006G021700	Serine carboxypeptidase-like 1-related	8.01504	0.678433	6.51461	0.564233	1.74775	0.227643	21.4308	1.6059	17.5931	1.29933	3.41224	0.377526
62	XLOC_014369	Phvul.006G022700	60S ribosomal protein L18A	4.40375	0.483635	3.95691	0.475595	2.25749	0.331503	6.28282	0.687942	8.40223	0.786775	3.56937	0.486149
63	XLOC_014947	Phvul.006G141200	Nitrate, fromate, iron dehydrogenase	43.1882	3.20704	74.3476	5.48503	19.0071	1.53688	70.6763	5.30074	75.9229	5.55295	35.192	2.61684
64	XLOC_015081	Phvul.006G168800	Proprotein convertase subtilisin/kexin	23.0755	1.76265	37.9795	2.89183	9.47592	0.749799	22.7671	1.73098	44.1021	3.39257	14.1761	1.07275
65	XLOC_015205	Phvul.006G192700	Wound-induced protein	12.5181	1.51104	29.846	2.84694	8.07781	1.15106	26.6111	2.52423	27.8774	2.65512	12.9042	1.53471
66	XLOC_015406	Phvul.007G002400	Extensin-like region, structural constituent of cell wall	25.9722	1.83837	27.9239	2.02687	2.57429	0.230403	33.8672	2.47452	25.7189	1.9058	0.97813	0.115609
67	XLOC_016061	Phvul.007G132500	No functional annotations for this locus	9.70586	0.910175	11.1612	1.01579	3.33489	0.41739	15.6387	1.33221	13.3109	1.16911	3.27978	0.414367
68	XLOC_016500	Phvul.007G219300	Auxin responsive protein (auxin_inducible)	3.2702	0.340414	11.5329	0.571635	0.561003	0.123484	8.68764	0.48912	13.2747	0.282902	1.09346	0.207635
69	XLOC_016907	Phvul.007G019300	Glycerate dehydrogenase	10.9646	0.953552	15.4542	1.31893	2.20828	0.243457	15.2261	1.29976	19.5273	1.61906	4.13223	0.414445
70	XLOC_017250	Phvul.007G086700	No functional annotations for this locus	73.7464	5.28431	79.0287	5.66834	1.09789	0.195214	78.6952	5.67062	118.61	8.40391	2.03896	0.293412
71	XLOC_017338	Phvul.007G102300	30S ribosomal protein S16	145.183	10.3554	108.953	7.73043	43.2154	3.17014	241.262	17.8664	144.179	10.2887	52.1012	3.80018
72	XLOC_017612	Phvul.007G156700	No functional annotations for this locus	1017.35	127.224	665.868	81.5969	3.57079	0.0203487	1153.88	140.821	1381.19	167.631	3.3957	0.0708928
73	XLOC_018364	Phvul.008G016600	IQ calmodulin-binding motif (IQ) // BAG domain (BAG)	4.27509	0.491022	2.7956	0.329999	2.00494	0.254383	3.15217	0.364294	7.3162	0.71094	1.30684	0.171655
74	XLOC_019684	Phvul.008G274300	Glycerophosphodiester phosphodiesterase-like protein-related	5.99794	0.47834	7.43853	0.581106	1.36193	0.143509	5.46865	0.441722	7.32845	0.572296	2.43204	0.226948
75	XLOC_020330	Phvul.008G116500	Tropinone reductase	91.2474	4.95268	66.0451	3.62319	6.17818	0.719448	113.415	6.25155	69.1575	3.78	11.2988	1.13536
76	XLOC_020751	Phvul.008G196500	Oxygen-evolving enhancer protein 2-1, chloroplastic-related	134.155	10.3357	120.626	9.29765	25.8354	2.01605	150.555	11.7834	146.825	11.5493	42.1139	3.20975
77	XLOC_020850	Phvul.008G218900	No functional annotations for this locus	13.858	1.25706	15.7384	1.35265	0.128435	0.0739955	23.5159	1.89593	25.1744	1.98969	0.239754	0.0900545
78	XLOC_021419	Phvul.009G018100	Zinc finger FYVE domain containing protein	2.95444	0.324029	1.13651	0.164054	0	0	3.23367	0.346338	2.43537	0.282622	0	0
79	XLOC_021553	Phvul.009G045100	30S ribosomal protein-related	35.337	2.94864	28.3988	2.42002	12.1886	1.06143	41.6579	3.49447	30.0745	2.54456	18.5757	1.66866
80	XLOC_021723	Phvul.009G078300	Heat stress transcription factor A-2-related	9.67105	0.766476	8.6585	0.685661	2.9127	0.289587	9.27768	0.734799	18.5618	1.52031	3.64683	0.339525
81	XLOC_021950	Phvul.009G124600	Adenine nucleotide alpha hydrolase-like protein	33.2041	2.59248	56.9626	4.41234	3.83682	0.442109	40.8852	3.1646	75.4987	5.83011	8.27626	0.820224
82	XLOC_022251	Phvul.009G180400	RAS suppressor protein (contains leucine-rich repeats)	12.682	1.15545	11.4722	1.0655	1.74619	0.257181	22.3148	1.27337	16.2135	1.05831	1.30238	0.209621
83	XLOC_022284	Phvul.009G186500	Chlorophyll a-b binding protein 4, chloroplastic	119.669	8.60454	133.137	9.74885	29.6422	2.18412	105.279	7.62824	147.21	10.9148	45.8358	3.31662
84	XLOC_023209	Phvul.009G105300	Dehydration-responsive protein RD22	31.3943	2.34554	13.8426	1.08816	1.70018	0.212967	35.6336	2.57062	42.0317	2.99506	1.96481	0.235438
85	XLOC_023382	Phvul.009G144100	Aspartyl protease-like protein	92.2329	6.98914	105.827	8.00092	6.8571	0.609682	78.1544	5.66594	111.701	8.22349	11.1082	0.878265
86	XLOC_023408	Phvul.009G149500	Alcohol dehydrogenase class-P	1.67825	0.191637	1.60757	0.187604	0.233967	0.0465018	3.15251	0.344413	1.3575	0.170188	0.757418	0.107186
87	XLOC_023537	Phvul.009G176000	No functional annotations for this locus	4.07756	0.397809	3.95527	0.426694	0.250181	0.0701172	5.19118	0.510981	7.90482	0.681816	0.342172	0.0799391
88	XLOC_023590	Phvul.009G187400	Gibberellic acid-regulated protein 4	29.5495	2.89359	16.2086	1.20816	1.50871	0.217263	33.666	3.21636	35.8261	3.41482	1.72726	0.238792
89	XLOC_023721	Phvul.009G211000	Extensin-like protein repeat, cell wall	34.7577	3.03885	48.2095	4.02555	0.580308	0.0909379	18.4446	1.83072	40.8962	3.45691	0.747825	0.124198
90	XLOC_023931	Phvul.009G257600	D-Arabinono-1,4-lactone oxidase	0.613535	0.0871022	0.907591	0.120418	0.257134	0.043973	1.14181	0.13624	2.02694	0.221422	0.8118	0.113305
91	XLOC_024068	Phvul.010G009400	Protein NRT1/ PTR family 5	5.39502	0.470948	6.75002	0.554138	0.862772	0.122836	9.06321	0.715161	7.41121	0.594928	0.999194	0.134432
92	XLOC_024282	Phvul.010G052300	Oxygen-evolving enhancer protein 3-1, chloroplastic-related	167.707	11.7055	226.129	16.4917	45.4692	4.42839	189.328	13.4967	276.76	20.7806	76.0015	5.1937
93	XLOC_024607	Phvul.010G110900	Rho GTPase effector BNI1 and related formins	4.01762	0.318969	4.54397	0.353768	1.54863	0.151757	4.27587	0.335175	3.6431	0.2917	0.773055	0.091676
94	XLOC_024912	Phvul.010G003000	Protein NRT1/ PTR family 2.12-related	35.1371	2.67538	51.6353	4.05658	4.07224	0.389706	39.7621	3.08481	53.8884	4.24052	8.18843	0.711576
95	XLOC_024942	Phvul.010G010400	Cytochrome b5-like heme/steroid binding domain (oxidoreductase)	177.505	13.6792	258.93	19.5745	25.82	2.16723	117.28	8.89552	197.715	14.6543	30.3323	2.532
96	XLOC_025259	Phvul.010G075400	Glutathione S-transferase	37.5883	3.0836	60.5568	4.59014	5.96075	0.639306	23.8715	1.88202	37.4059	2.86946	7.38258	0.741907
97	XLOC_025523	Phvul.010G126800	Complex I intermediate-associated protein 30	35.4266	2.54447	44.6651	3.23027	9.26924	0.792488	54.7941	3.9476	61.6975	4.43913	14.8439	1.18417
98	XLOC_025620	Phvul.010G148600	Protein curvature thylakoid 1C, chloroplastic	49.9696	3.72939	80.597	5.82748	29.6477	2.30063	75.9853	5.52706	85.8961	6.02404	39.2427	2.97376
99	XLOC_026229	Phvul.011G095400	Pollen OLE E 1 allergen and extensin family protein	63.5455	4.69914	75.96	5.47625	6.34364	0.673153	66.475	4.8931	119.431	8.56066	12.0122	1.08475
100	XLOC_026337	Phvul.011G112800	No functional annotations for this locus	19.4362	1.74366	22.5725	2.00136	2.25009	0.259917	12.8827	1.16945	21.6119	1.90263	2.41983	0.272131
101	XLOC_026996	Phvul.011G015800	Peroxisomal membrane protein 11B	0.940753	0.170468	0.544326	0.119141	0.321421	0.0729785	2.66	0.337222	2.13838	0.322037	1.53703	0.256193
102	XLOC_027057	Phvul.011G028600	Serine carboxypeptidases (lysosomal cathepsin A)	14.2037	1.12156	19.2785	1.4331	13.2818	1.06091	21.3582	1.5826	20.3586	1.49389	7.67856	0.654649
103	XLOC_027201	Phvul.011G059400	Aldehyde dehydrogenase-related	6.66351	0.548699	3.84464	0.354842	0.933427	0.125292	9.32667	0.731338	12.2145	0.913541	0.78766	0.111954
104	XLOC_027408	Phvul.011G098000	Ricin-type beta-trefoil lectin domain (Ricin_B_lectin)	3.24155	0.326385	3.57031	0.348535	0.0599914	0.0187872	3.39099	0.365362	6.5924	0.588467	0.0542048	0.0410704
105	XLOC_006268	Phvul.003G010000,Phvul.003G010100,Phvul.003G010300	No functional annotations for this locus	14.2288	1.23123	19.1438	1.49869	2.53348	0.335259	24.7284	1.85197	29.4621	2.26018	3.71715	0.426385
106	XLOC_013254	Phvul.006G023200,Phvul.006G023300	Iron/ascorbate family oxidoreductases	75.2658	5.57495	93.6505	7.06518	18.8054	1.53777	197.884	14.9488	346.96	27.619	53.8674	3.92584
107	XLOC_019369	Phvul.008G213800,Phvul.008G213900	1-Aminocyclopropane-1-carboxylate oxidase 3-related	8.04256	0.816414	4.15523	0.491267	1.76226	0.247859	10.1053	1.02226	7.64599	0.833206	1.69451	0.227156
108	XLOC_026730	Phvul.011G183800,Phvul.011G183900	Pathogenesis-related protein Bet v I family	148.332	13.9309	259.536	22.5164	32.4302	2.84178	123.426	11.3432	151.333	15.3847	18.0668	1.72192
109	XLOC_002943	N/A	N/A	1.91043	0.18802	1.38557	0.144693	0.577313	0.0724687	2.44412	0.224373	2.54873	0.234029	1.10821	0.122909
110	XLOC_005869	N/A	N/A	18.4249	1.4473	18.5231	1.46217	0.143335	0.0661799	20.6573	1.59011	29.1309	2.16555	0.214154	0.0683851
111	XLOC_009484	N/A	N/A	0.648725	0.0960171	0.889186	0.114934	0.026613	0.0243148	0.907138	0.116605	2.1186	0.215404	0.0559998	0.0222711
112	XLOC_011164	N/A	N/A	19.1245	1.69299	16.4461	1.45004	4.54525	0.459848	29.2837	2.50573	21.1677	1.82538	5.87658	0.554204
113	XLOC_011817	N/A	N/A	14.4987	1.16417	10.5241	0.88707	6.86475	0.620813	23.8652	1.9358	15.1882	1.21249	11.6462	0.98138
114	XLOC_012680	N/A	N/A	0.311215	0.0893646	0.437396	0.0981002	0.150954	0.0471502	2.15829	0.273494	1.66368	0.227886	0.553546	0.114702
115	XLOC_014176	N/A	N/A	13.3519	0.315868	19.2332	0.691666	3.12694	0.387564	18.6034	0.620016	29.2882	0.231258	11.5655	0.347709
116	XLOC_015561	N/A	N/A	13.8031	1.25213	13.3533	1.17976	5.47091	0.60252	26.5243	2.11634	19.0795	1.55056	7.81341	0.808807
117	XLOC_024362	N/A	N/A	16.8269	1.37158	12.4808	1.05213	4.10743	0.440588	27.971	2.15776	18.2049	1.52039	6.43593	0.612312
118	XLOC_025192	N/A	N/A	20.36	1.51829	24.5437	1.76228	0.0377464	0.0206609	29.846	2.17647	37.1013	2.61049	0.073187	0.0421708
119	XLOC_025711	N/A	N/A	0.606157	0.102777	0.55527	0.0943206	0.114042	0.0365188	1.8154	0.239779	1.48636	0.207456	0.32191	0.069099

[truncated: 5 more sheets: Cluster 11, Cluster 12, Cluster 13, Cluster 14, Sheet1]
